# Supplementary material for: Dye-Mediated Photo-Oxidation Biomaterial Fixation: Analysis of Bioinductivity and Mechanical Properties of Bovine Pericardium for Use in Cardiac Surgery
Source: Int J Mol Sci. 2021 Oct 5;22(19):10768. doi: 10.3390/ijms221910768 (PMC8509588; doi:10.3390/ijms221910768)
Supplement: Supplementary file 1 [file ijms-22-10768-s001.zip]

Archive with 1 entries (1 files):
- ijms-1377986-supplementary.xls
