# Supplementary material for: Dye-Mediated Photo-Oxidation Biomaterial Fixation: Analysis of Bioinductivity and Mechanical Properties of Bovine Pericardium for Use in Cardiac Surgery
Source: Int J Mol Sci. 2021 Oct 5;22(19):10768. doi: 10.3390/ijms221910768 (PMC8509588; doi:10.3390/ijms221910768)
Supplement: Supplementary file 1 [file ijms-22-10768-s001.zip › ijms-1377986-supplementary.xls]

## Sheet: Sheet0
Supplemental File 1. RNA Sequencing of Human Cardiac Fibroblasts on Dye-Mediated Photo-Oxidation (DMPO)-fixed Bioscaffold Relative to Matched Cells on Glutaraldehyde (GA)-Fixed Bioscaffold
Expr Log Ratio	Fold Change	Expr False Discovery Rate (q-value)	ID	Flags	Symbol	Entrez Gene Name	Location	Type(s)	Drug(s)
0.093	1.09746	0.186	A1BG		A1BG	alpha-1-B glycoprotein	Extracellular Space	other
-0.049	0.952181	0.377	A1BG-AS1		A1BG-AS1	A1BG antisense RNA 1	Other	other
0.473	1.6048	0.0587	A2M		A2M	alpha-2-macroglobulin	Extracellular Space	transporter
-0.136	0.872843	0.317	A4GALT		A4GALT	alpha 1,4-galactosyltransferase (P blood group)	Cytoplasm	enzyme
-0.064	0.938005	0.11	AAAS		AAAS	aladin WD repeat nucleoporin	Nucleus	other
0.117	1.12412	0.184	AACS		AACS	acetoacetyl-CoA synthetase	Cytoplasm	enzyme
-0.012	0.988072	0.756	AADAC		AADAC	arylacetamide deacetylase	Cytoplasm	enzyme
-0.31	0.733447	0.0741	AADACP1		AADACP1	arylacetamide deacetylase pseudogene 1	Other	other
0.051	1.05232	0.608	AADAT		AADAT	aminoadipate aminotransferase	Cytoplasm	enzyme
0.004	1.00401	0.94	AAED1		AAED1	AhpC/TSA antioxidant enzyme domain containing 1	Other	other
-0.161	0.851292	0.0669	AAGAB		AAGAB	alpha and gamma adaptin binding protein	Cytoplasm	other
-0.083	0.920351	0.145	AAK1		AAK1	AP2 associated kinase 1	Cytoplasm	kinase
-0.019	0.981179	0.558	AAMDC		AAMDC	adipogenesis associated Mth938 domain containing	Cytoplasm	other
-0.287	0.750512	0.0349	AAMP		AAMP	angio associated migratory cell protein	Plasma Membrane	other
-0.311	0.732714	0.0379	AAR2		AAR2	AAR2 splicing factor homolog	Other	other
0.074	1.07681	0.065	AARS		AARS	alanyl-tRNA synthetase	Cytoplasm	enzyme
-0.247	0.781141	0.035	AARS2		AARS2	alanyl-tRNA synthetase 2, mitochondrial	Cytoplasm	enzyme
-0.018	0.982161	0.78	AARSD1		AARSD1	alanyl-tRNA synthetase domain containing 1	Nucleus	enzyme
0.031	1.03149	0.462	AASDH		AASDH	aminoadipate-semialdehyde dehydrogenase	Other	enzyme
-0.298	0.742301	0.0406	AASDHPPT		AASDHPPT	aminoadipate-semialdehyde dehydrogenase-phosphopantetheinyl transferase	Cytoplasm	enzyme
0.232	1.26112	0.0913	AASS		AASS	aminoadipate-semialdehyde synthase	Cytoplasm	enzyme
-0.404	0.667644	0.0349	AATF		AATF	apoptosis antagonizing transcription factor	Nucleus	transcription regulator
-0.101	0.903933	0.125	ABALON		ABALON	apoptotic BCL2L1-antisense long non-coding RNA	Other	other
0.153	1.16532	0.0984	ABAT		ABAT	4-aminobutyrate aminotransferase	Cytoplasm	enzyme	valproic acid, vigabatrin
-0.461	0.630653	0.0842	ABCA1		ABCA1	ATP binding cassette subfamily A member 1	Plasma Membrane	transporter	probucol
-0.08	0.923116	0.232	ABCA11P		ABCA11P	ATP binding cassette subfamily A member 11, pseudogene	Other	other
0.148	1.15951	0.0337	ABCA2		ABCA2	ATP binding cassette subfamily A member 2	Plasma Membrane	transporter
0.083	1.08654	0.5	ABCA3		ABCA3	ATP binding cassette subfamily A member 3	Plasma Membrane	transporter
-0.059	0.942707	0.0876	ABCA5		ABCA5	ATP binding cassette subfamily A member 5	Plasma Membrane	transporter
0.323	1.38127	0.0405	ABCA6		ABCA6	ATP binding cassette subfamily A member 6	Plasma Membrane	transporter
0.103	1.10849	0.0688	ABCA7		ABCA7	ATP binding cassette subfamily A member 7	Plasma Membrane	transporter
0.572	1.77181	0.0337	ABCA8		ABCA8	ATP binding cassette subfamily A member 8	Plasma Membrane	transporter
0.276	1.31785	0.0344	ABCA9		ABCA9	ATP binding cassette subfamily A member 9	Cytoplasm	transporter
-0.121	0.886034	0.159	ABCB10		ABCB10	ATP binding cassette subfamily B member 10	Cytoplasm	transporter
-0.145	0.865022	0.0989	ABCB6		ABCB6	ATP binding cassette subfamily B member 6 (Langereis blood group)	Cytoplasm	transporter
-0.01	0.99005	0.834	ABCB7		ABCB7	ATP binding cassette subfamily B member 7	Cytoplasm	transporter
0.035	1.03562	0.272	ABCB8		ABCB8	ATP binding cassette subfamily B member 8	Cytoplasm	transporter
0.093	1.09746	0.286	ABCB9		ABCB9	ATP binding cassette subfamily B member 9	Cytoplasm	transporter
-0.265	0.767206	0.0981	ABCC1		ABCC1	ATP binding cassette subfamily C member 1	Plasma Membrane	transporter	sulfinpyrazone
0.086	1.08981	0.0946	ABCC10		ABCC10	ATP binding cassette subfamily C member 10	Plasma Membrane	transporter
-0.04	0.960789	0.486	ABCC3		ABCC3	ATP binding cassette subfamily C member 3	Plasma Membrane	transporter
0.134	1.14339	0.108	ABCC4		ABCC4	ATP binding cassette subfamily C member 4	Plasma Membrane	transporter
0.128	1.13655	0.108	ABCC5		ABCC5	ATP binding cassette subfamily C member 5	Plasma Membrane	transporter
-0.259	0.771823	0.0393	ABCC9		ABCC9	ATP binding cassette subfamily C member 9	Plasma Membrane	ion channel
-0.09	0.913931	0.141	ABCD1		ABCD1	ATP binding cassette subfamily D member 1	Plasma Membrane	transporter
-0.124	0.88338	0.101	ABCD3		ABCD3	ATP binding cassette subfamily D member 3	Cytoplasm	transporter
-0.003	0.997004	0.974	ABCD4		ABCD4	ATP binding cassette subfamily D member 4	Cytoplasm	transporter
-0.334	0.716054	0.0387	ABCE1		ABCE1	ATP binding cassette subfamily E member 1	Cytoplasm	transporter
-0.237	0.788991	0.0381	ABCF1		ABCF1	ATP binding cassette subfamily F member 1	Cytoplasm	transporter
-0.269	0.764143	0.0339	ABCF2		ABCF2	ATP binding cassette subfamily F member 2	Cytoplasm	transporter
-0.18	0.83527	0.0774	ABCF3		ABCF3	ATP binding cassette subfamily F member 3	Other	transporter
-0.478	0.620022	0.0513	ABCG1		ABCG1	ATP binding cassette subfamily G member 1	Plasma Membrane	transporter
-0.034	0.966572	0.559	ABHD10		ABHD10	abhydrolase domain containing 10	Cytoplasm	enzyme
-0.018	0.982161	0.799	ABHD11		ABHD11	abhydrolase domain containing 11	Cytoplasm	enzyme
-0.075	0.927743	0.17	ABHD12		ABHD12	abhydrolase domain containing 12	Plasma Membrane	enzyme
-0.206	0.813833	0.0684	ABHD13		ABHD13	abhydrolase domain containing 13	Other	peptidase
0.066	1.06823	0.519	ABHD14A		ABHD14A	abhydrolase domain containing 14A	Cytoplasm	enzyme
-0.674	0.509666	0.156	ABHD14A-ACY1		ABHD14A-ACY1	ABHD14A-ACY1 readthrough	Other	other
0.065	1.06716	0.104	ABHD14B		ABHD14B	abhydrolase domain containing 14B	Cytoplasm	enzyme
-0.047	0.954087	0.448	ABHD15		ABHD15	abhydrolase domain containing 15	Extracellular Space	other
-0.017	0.983144	0.812	ABHD16A		ABHD16A	abhydrolase domain containing 16A	Other	other
-0.151	0.859848	0.0344	ABHD16B		ABHD16B	abhydrolase domain containing 16B	Other	other
-0.044	0.956954	0.357	ABHD17A		ABHD17A	abhydrolase domain containing 17A	Plasma Membrane	enzyme
-0.202	0.817095	0.0771	ABHD17B		ABHD17B	abhydrolase domain containing 17B	Plasma Membrane	peptidase
0.148	1.15951	0.252	ABHD17C		ABHD17C	abhydrolase domain containing 17C	Plasma Membrane	enzyme
-0.065	0.937067	0.39	ABHD18		ABHD18	abhydrolase domain containing 18	Other	other
0.119	1.12637	0.125	ABHD2		ABHD2	abhydrolase domain containing 2	Cytoplasm	enzyme
-0.075	0.927743	0.194	ABHD3		ABHD3	abhydrolase domain containing 3	Plasma Membrane	enzyme
-0.172	0.841979	0.163	ABHD4		ABHD4	abhydrolase domain containing 4	Cytoplasm	peptidase
-0.3	0.740818	0.0379	ABHD5		ABHD5	abhydrolase domain containing 5	Cytoplasm	enzyme
0.006	1.00602	0.955	ABHD6		ABHD6	abhydrolase domain containing 6	Cytoplasm	enzyme
0.064	1.06609	0.139	ABHD8		ABHD8	abhydrolase domain containing 8	Cytoplasm	enzyme
-0.176	0.838618	0.0715	ABI1		ABI1	abl interactor 1	Cytoplasm	other
-0.001	0.999	0.99	ABI2		ABI2	abl interactor 2	Cytoplasm	other
0.31	1.36343	0.0337	ABI3BP		ABI3BP	ABI family member 3 binding protein	Extracellular Space	other
0.027	1.02737	0.644	ABL1		ABL1	ABL proto-oncogene 1, non-receptor tyrosine kinase	Nucleus	kinase	nilotinib, dasatinib, saracatinib, regorafenib, KW 2449, ponatinib, cyclophosphamide/daunorubicin/imatinib/prednisone/vincristine, imatinib/nilotinib/pegintron, bosutinib, imatinib, temozolomide, dexamethasone/imatinib/vincristine, dexamethasone/imatinib, imatinib/prednisone, SKLB1028, imatinib/nilotinib, dasatinib/nilotinib, cytarabine/etoposide/imatinib/mitoxantrone, etoposide/imatinib/mitoxant…
-0.337	0.713909	0.0337	ABL2		ABL2	ABL proto-oncogene 2, non-receptor tyrosine kinase	Cytoplasm	kinase	nilotinib, dasatinib
0.112	1.11851	0.0725	ABLIM1		ABLIM1	actin binding LIM protein 1	Cytoplasm	other
-0.137	0.87197	0.295	ABLIM3		ABLIM3	actin binding LIM protein family member 3	Cytoplasm	other
0.069	1.07144	0.217	ABR		ABR	ABR, RhoGEF and GTPase activating protein	Cytoplasm	other
0.036	1.03666	0.587	ABRACL		ABRACL	ABRA C-terminal like	Other	other
-0.157	0.854704	0.0792	ABT1		ABT1	activator of basal transcription 1	Nucleus	transcription regulator
0.178	1.19483	0.0337	ABTB1		ABTB1	ankyrin repeat and BTB domain containing 1	Cytoplasm	translation regulator
-0.049	0.952181	0.407	ABTB2		ABTB2	ankyrin repeat and BTB domain containing 2	Nucleus	other
-0.077	0.92589	0.163	ACAA1		ACAA1	acetyl-CoA acyltransferase 1	Cytoplasm	enzyme	trimetazidine
-0.015	0.985112	0.866	ACAA2		ACAA2	acetyl-CoA acyltransferase 2	Cytoplasm	enzyme
0.136	1.14568	0.0595	ACACA		ACACA	acetyl-CoA carboxylase alpha	Cytoplasm	enzyme
0.121	1.12862	0.278	ACAD10		ACAD10	acyl-CoA dehydrogenase family member 10	Cytoplasm	enzyme
0.321	1.37851	0.0475	ACAD11		ACAD11	acyl-CoA dehydrogenase family member 11	Cytoplasm	enzyme
0.068	1.07037	0.0534	ACAD8		ACAD8	acyl-CoA dehydrogenase family member 8	Cytoplasm	enzyme
-0.041	0.959829	0.177	ACAD9		ACAD9	acyl-CoA dehydrogenase family member 9	Cytoplasm	enzyme
0.069	1.07144	0.0337	ACADM		ACADM	acyl-CoA dehydrogenase medium chain	Cytoplasm	enzyme
0.176	1.19244	0.0629	ACADS		ACADS	acyl-CoA dehydrogenase short chain	Cytoplasm	enzyme
-0.029	0.971416	0.656	ACADSB		ACADSB	acyl-CoA dehydrogenase short/branched chain	Cytoplasm	enzyme
0.19	1.20925	0.0337	ACADVL		ACADVL	acyl-CoA dehydrogenase very long chain	Cytoplasm	enzyme
-0.167	0.8462	0.129	ACAP2		ACAP2	ArfGAP with coiled-coil, ankyrin repeat and PH domains 2	Nucleus	other
0.052	1.05338	0.0847	ACAP3		ACAP3	ArfGAP with coiled-coil, ankyrin repeat and PH domains 3	Nucleus	transcription regulator
0.01	1.01005	0.902	ACAT1		ACAT1	acetyl-CoA acetyltransferase 1	Cytoplasm	enzyme
-0.028	0.972388	0.917	ACAT2		ACAT2	acetyl-CoA acetyltransferase 2	Cytoplasm	enzyme
-0.1	0.904837	0.118	ACBD3		ACBD3	acyl-CoA binding domain containing 3	Cytoplasm	other
0.181	1.19842	0.0468	ACBD4		ACBD4	acyl-CoA binding domain containing 4	Other	other
-0.174	0.840297	0.0818	ACBD5		ACBD5	acyl-CoA binding domain containing 5	Nucleus	other
-0.015	0.985112	0.866	ACBD6		ACBD6	acyl-CoA binding domain containing 6	Cytoplasm	other
-0.131	0.877218	0.0612	ACBD7		ACBD7	acyl-CoA binding domain containing 7	Other	other
0.397	1.48736	0.035	ACCS		ACCS	1-aminocyclopropane-1-carboxylate synthase homolog (inactive)	Other	enzyme
-0.037	0.963676	0.546	ACD		ACD	ACD, shelterin complex subunit and telomerase recruitment factor	Nucleus	other
0.31	1.36343	0.102	ACE		ACE	angiotensin I converting enzyme	Plasma Membrane	peptidase	pentopril, quinaprilat, perindoprilat, amlodipine/perindopril, benazeprilat, trandolaprilat, angiotensin-converting enzyme inhibitor, aspirin/lisinopril, amlodipine/benazepril, hydrochlorothiazide/lisinopril, benazepril, enalapril, perindopril, captopril, cilazapril, enalapril/felodipine, hydrochlorothiazide/moexipril, benazepril/hydrochlorothiazide, hydrochlorothiazide/quinapril, fosinopril/hydr…
0.089	1.09308	0.406	ACER2		ACER2	alkaline ceramidase 2	Cytoplasm	enzyme
-0.082	0.921272	0.284	ACER3		ACER3	alkaline ceramidase 3	Cytoplasm	enzyme
-0.173	0.841138	0.0735	ACIN1		ACIN1	apoptotic chromatin condensation inducer 1	Nucleus	enzyme
0.041	1.04185	0.454	ACKR1		ACKR1	atypical chemokine receptor 1 (Duffy blood group)	Plasma Membrane	G-protein coupled receptor
-0.132	0.876341	0.425	ACKR3		ACKR3	atypical chemokine receptor 3	Plasma Membrane	G-protein coupled receptor
0.668	1.95033	0.0337	ACKR4		ACKR4	atypical chemokine receptor 4	Plasma Membrane	G-protein coupled receptor
0.004	1.00401	0.933	ACLY		ACLY	ATP citrate lyase	Cytoplasm	enzyme
-0.068	0.93426	0.258	ACO1		ACO1	aconitase 1	Cytoplasm	enzyme
0.004	1.00401	0.943	ACO2		ACO2	aconitase 2	Cytoplasm	enzyme
0.078	1.08112	0.458	ACOT1		ACOT1	acyl-CoA thioesterase 1	Cytoplasm	enzyme
-0.097	0.907556	0.121	ACOT13		ACOT13	acyl-CoA thioesterase 13	Cytoplasm	enzyme
-0.047	0.954087	0.446	ACOT2		ACOT2	acyl-CoA thioesterase 2	Cytoplasm	enzyme
0.08	1.08329	0.181	ACOT7		ACOT7	acyl-CoA thioesterase 7	Cytoplasm	enzyme
0.035	1.03562	0.444	ACOT8		ACOT8	acyl-CoA thioesterase 8	Cytoplasm	enzyme
-0.09	0.913931	0.107	ACOT9		ACOT9	acyl-CoA thioesterase 9	Cytoplasm	enzyme
-0.046	0.955042	0.295	ACOX1		ACOX1	acyl-CoA oxidase 1	Cytoplasm	enzyme
0.325	1.38403	0.0337	ACOX2		ACOX2	acyl-CoA oxidase 2	Cytoplasm	enzyme
-0.008	0.992032	0.814	ACOX3		ACOX3	acyl-CoA oxidase 3, pristanoyl	Cytoplasm	enzyme
-0.168	0.845354	0.063	ACP1		ACP1	acid phosphatase 1	Cytoplasm	phosphatase
-0.023	0.977262	0.624	ACP2		ACP2	acid phosphatase 2, lysosomal	Cytoplasm	phosphatase
0.148	1.15951	0.0866	ACP6		ACP6	acid phosphatase 6, lysophosphatidic	Cytoplasm	phosphatase
0.459	1.58249	0.0587	ACPP		ACPP	acid phosphatase, prostate	Extracellular Space	phosphatase
0.073	1.07573	0.57	ACSF2		ACSF2	acyl-CoA synthetase family member 2	Cytoplasm	enzyme
-0.085	0.918512	0.045	ACSF3		ACSF3	acyl-CoA synthetase family member 3	Cytoplasm	enzyme
-0.14	0.869358	0.0751	ACSL1		ACSL1	acyl-CoA synthetase long chain family member 1	Cytoplasm	enzyme
-0.083	0.920351	0.382	ACSL3		ACSL3	acyl-CoA synthetase long chain family member 3	Cytoplasm	enzyme
0.131	1.13997	0.193	ACSL4		ACSL4	acyl-CoA synthetase long chain family member 4	Cytoplasm	enzyme
-0.081	0.922194	0.471	ACSL5		ACSL5	acyl-CoA synthetase long chain family member 5	Cytoplasm	enzyme
0.09	1.09417	0.0632	ACSS2		ACSS2	acyl-CoA synthetase short chain family member 2	Cytoplasm	enzyme
0.394	1.4829	0.0337	ACSS3		ACSS3	acyl-CoA synthetase short chain family member 3	Cytoplasm	enzyme
-0.143	0.866754	0.247	ACTA2		ACTA2	actin, alpha 2, smooth muscle, aorta	Cytoplasm	other
0.089	1.09308	0.218	ACTA2-AS1		ACTA2-AS1	ACTA2 antisense RNA 1	Other	other
0.084	1.08763	0.291	ACTB		ACTB	actin beta	Cytoplasm	other
-0.157	0.854704	0.354	ACTBL2		ACTBL2	actin, beta like 2	Nucleus	other
0.158	1.17117	0.0985	ACTG1		ACTG1	actin gamma 1	Cytoplasm	other
0.13	1.13883	0.416	ACTG2		ACTG2	actin, gamma 2, smooth muscle, enteric	Cytoplasm	other
-0.129	0.878974	0.127	ACTL6A		ACTL6A	actin like 6A	Nucleus	other
0.095	1.09966	0.064	ACTN1		ACTN1	actinin alpha 1	Cytoplasm	transcription regulator
-0.044	0.956954	0.242	ACTN4		ACTN4	actinin alpha 4	Cytoplasm	transcription regulator
-0.146	0.864158	0.0361	ACTR10		ACTR10	actin related protein 10 homolog	Cytoplasm	other
-0.128	0.879853	0.0895	ACTR1A		ACTR1A	ARP1 actin related protein 1 homolog A	Cytoplasm	other
0.216	1.2411	0.0343	ACTR1B		ACTR1B	ARP1 actin related protein 1 homolog B	Cytoplasm	other
-0.094	0.910283	0.113	ACTR2		ACTR2	ARP2 actin related protein 2 homolog	Plasma Membrane	other
-0.126	0.881615	0.131	ACTR3		ACTR3	ARP3 actin related protein 3 homolog	Plasma Membrane	other
-0.121	0.886034	0.162	ACTR3B		ACTR3B	ARP3 actin related protein 3 homolog B	Cytoplasm	other
-0.257	0.773368	0.0337	ACTR5		ACTR5	ARP5 actin related protein 5 homolog	Nucleus	other
-0.158	0.85385	0.0606	ACTR6		ACTR6	ARP6 actin related protein 6 homolog	Nucleus	transporter
-0.125	0.882497	0.0771	ACTR8		ACTR8	ARP8 actin related protein 8 homolog	Nucleus	other
-0.088	0.915761	0.296	ACTRT3		ACTRT3	actin related protein T3	Nucleus	other
-0.201	0.817912	0.0984	ACVR1		ACVR1	activin A receptor type 1	Plasma Membrane	kinase
-0.127	0.880734	0.0714	ACVR1B		ACVR1B	activin A receptor type 1B	Plasma Membrane	kinase
-0.113	0.893151	0.153	ACVR2A		ACVR2A	activin A receptor type 2A	Plasma Membrane	kinase	bimagrumab
0.153	1.16532	0.0719	ACVRL1		ACVRL1	activin A receptor like type 1	Plasma Membrane	kinase	PF-3446962, P7170
0.28	1.32313	0.0796	ACY1		ACY1	aminoacylase 1	Cytoplasm	peptidase
-0.108	0.897628	0.451	ACYP1		ACYP1	acylphosphatase 1	Cytoplasm	enzyme
0.174	1.19006	0.0337	ACYP2		ACYP2	acylphosphatase 2	Cytoplasm	enzyme
0.016	1.01613	0.829	ADA		ADA	adenosine deaminase	Cytoplasm	enzyme	pentostatin, aspirin/dipyridamole/telmisartan, cyclophosphamide/pentostatin/rituximab, pentostatin/rituximab, alemtuzumab/pentostatin, adenosine deaminase inhibitor, dipyridamole, aspirin/dipyridamole, pentostatin/recombinant interferon, vidarabine
0.047	1.04812	0.236	ADAL		ADAL	adenosine deaminase like	Cytoplasm	enzyme
0.102	1.10738	0.0352	ADAM10		ADAM10	ADAM metallopeptidase domain 10	Plasma Membrane	peptidase
0.365	1.44051	0.0331	ADAM12		ADAM12	ADAM metallopeptidase domain 12	Plasma Membrane	peptidase
-0.12	0.88692	0.101	ADAM15		ADAM15	ADAM metallopeptidase domain 15	Plasma Membrane	peptidase
-0.076	0.926816	0.332	ADAM17		ADAM17	ADAM metallopeptidase domain 17	Plasma Membrane	peptidase
0.08	1.08329	0.507	ADAM19		ADAM19	ADAM metallopeptidase domain 19	Plasma Membrane	peptidase
-0.37	0.690734	0.0337	ADAM1A		ADAM1A	ADAM metallopeptidase domain 1A (pseudogene)	Other	other
0.126	1.13428	0.16	ADAM23		ADAM23	ADAM metallopeptidase domain 23	Plasma Membrane	peptidase
-0.481	0.618165	0.0337	ADAM32		ADAM32	ADAM metallopeptidase domain 32	Other	peptidase
0.077	1.08004	0.24	ADAM33		ADAM33	ADAM metallopeptidase domain 33	Plasma Membrane	peptidase
0.179	1.19602	0.0372	ADAM9		ADAM9	ADAM metallopeptidase domain 9	Plasma Membrane	peptidase
-0.181	0.834435	0.0794	ADAMTS1		ADAMTS1	ADAM metallopeptidase with thrombospondin type 1 motif 1	Extracellular Space	peptidase
0.123	1.13088	0.0959	ADAMTS10		ADAMTS10	ADAM metallopeptidase with thrombospondin type 1 motif 10	Extracellular Space	peptidase
0.299	1.34851	0.0394	ADAMTS12		ADAMTS12	ADAM metallopeptidase with thrombospondin type 1 motif 12	Extracellular Space	peptidase
0.057	1.05866	0.193	ADAMTS13		ADAMTS13	ADAM metallopeptidase with thrombospondin type 1 motif 13	Extracellular Space	peptidase
0.192	1.21167	0.0496	ADAMTS14		ADAMTS14	ADAM metallopeptidase with thrombospondin type 1 motif 14	Extracellular Space	peptidase
0.056	1.0576	0.313	ADAMTS15		ADAMTS15	ADAM metallopeptidase with thrombospondin type 1 motif 15	Extracellular Space	peptidase
0.049	1.05022	0.446	ADAMTS2		ADAMTS2	ADAM metallopeptidase with thrombospondin type 1 motif 2	Extracellular Space	peptidase
0.226	1.25358	0.0337	ADAMTS3		ADAMTS3	ADAM metallopeptidase with thrombospondin type 1 motif 3	Extracellular Space	peptidase
0.299	1.34851	0.254	ADAMTS4		ADAMTS4	ADAM metallopeptidase with thrombospondin type 1 motif 4	Extracellular Space	peptidase
-0.05	0.951229	0.815	ADAMTS5		ADAMTS5	ADAM metallopeptidase with thrombospondin type 1 motif 5	Extracellular Space	peptidase	M6495
0.187	1.20563	0.0424	ADAMTS6		ADAMTS6	ADAM metallopeptidase with thrombospondin type 1 motif 6	Extracellular Space	peptidase
0.313	1.36752	0.0337	ADAMTS7		ADAMTS7	ADAM metallopeptidase with thrombospondin type 1 motif 7	Extracellular Space	peptidase
0.007	1.00702	0.934	ADAMTS9		ADAMTS9	ADAM metallopeptidase with thrombospondin type 1 motif 9	Extracellular Space	peptidase
0.399	1.49033	0.0816	ADAMTSL1		ADAMTSL1	ADAMTS like 1	Extracellular Space	other
0.004	1.00401	0.917	ADAMTSL2		ADAMTSL2	ADAMTS like 2	Extracellular Space	other
0.043	1.04394	0.287	ADAMTSL4		ADAMTSL4	ADAMTS like 4	Extracellular Space	other
0.098	1.10296	0.104	ADAMTSL5		ADAMTSL5	ADAMTS like 5	Extracellular Space	other
0.245	1.27762	0.273	ADAP1		ADAP1	ArfGAP with dual PH domains 1	Nucleus	other
-0.167	0.8462	0.0495	ADAR		ADAR	adenosine deaminase, RNA specific	Nucleus	enzyme
0.222	1.24857	0.0406	ADARB1		ADARB1	adenosine deaminase, RNA specific B1	Nucleus	enzyme
0.012	1.01207	0.85	ADAT1		ADAT1	adenosine deaminase, tRNA specific 1	Other	enzyme
-0.062	0.939883	0.081	ADAT2		ADAT2	adenosine deaminase, tRNA specific 2	Nucleus	enzyme
-0.237	0.788991	0.0669	ADAT3		ADAT3	adenosine deaminase, tRNA specific 3	Nucleus	enzyme
0.123	1.13088	0.0543	ADCK1		ADCK1	aarF domain containing kinase 1	Cytoplasm	kinase
-0.062	0.939883	0.348	ADCK2		ADCK2	aarF domain containing kinase 2	Cytoplasm	kinase
0.122	1.12975	0.0469	ADCK5		ADCK5	aarF domain containing kinase 5	Cytoplasm	kinase
-0.125	0.882497	0.053	ADCY3		ADCY3	adenylate cyclase 3	Plasma Membrane	enzyme
0.007	1.00702	0.911	ADCY6		ADCY6	adenylate cyclase 6	Plasma Membrane	enzyme
-0.008	0.992032	0.895	ADCY7		ADCY7	adenylate cyclase 7	Plasma Membrane	enzyme
-0.135	0.873716	0.122	ADCY9		ADCY9	adenylate cyclase 9	Plasma Membrane	enzyme
-0.111	0.894939	0.0678	ADD1		ADD1	adducin 1	Cytoplasm	other
0.19	1.20925	0.0545	ADD3		ADD3	adducin 3	Cytoplasm	other
-0.028	0.972388	0.475	ADGRA2		ADGRA2	adhesion G protein-coupled receptor A2	Plasma Membrane	G-protein coupled receptor
0.033	1.03355	0.665	ADGRA3		ADGRA3	adhesion G protein-coupled receptor A3	Plasma Membrane	G-protein coupled receptor
0.064	1.06609	0.127	ADGRB2		ADGRB2	adhesion G protein-coupled receptor B2	Plasma Membrane	G-protein coupled receptor
0.137	1.14683	0.237	ADGRD1		ADGRD1	adhesion G protein-coupled receptor D1	Plasma Membrane	G-protein coupled receptor
-0.184	0.831936	0.0337	ADGRE5		ADGRE5	adhesion G protein-coupled receptor E5	Plasma Membrane	G-protein coupled receptor
0.044	1.04498	0.671	ADGRF4		ADGRF4	adhesion G protein-coupled receptor F4	Plasma Membrane	G-protein coupled receptor
-0.281	0.755028	0.146	ADGRG1		ADGRG1	adhesion G protein-coupled receptor G1	Plasma Membrane	G-protein coupled receptor
0.056	1.0576	0.295	ADGRG6		ADGRG6	adhesion G protein-coupled receptor G6	Plasma Membrane	G-protein coupled receptor
-0.032	0.968507	0.631	ADGRL1		ADGRL1	adhesion G protein-coupled receptor L1	Plasma Membrane	G-protein coupled receptor
0.12	1.1275	0.072	ADGRL2		ADGRL2	adhesion G protein-coupled receptor L2	Plasma Membrane	G-protein coupled receptor
0.415	1.51437	0.0547	ADGRL4		ADGRL4	adhesion G protein-coupled receptor L4	Plasma Membrane	G-protein coupled receptor
-0.222	0.800915	0.0337	ADH5		ADH5	alcohol dehydrogenase 5 (class III), chi polypeptide	Cytoplasm	enzyme
0.017	1.01715	0.87	ADHFE1		ADHFE1	alcohol dehydrogenase, iron containing 1	Cytoplasm	enzyme
0.082	1.08546	0.223	ADI1		ADI1	acireductone dioxygenase 1	Nucleus	enzyme
-0.075	0.927743	0.236	ADIPOR1		ADIPOR1	adiponectin receptor 1	Plasma Membrane	transmembrane receptor
-0.087	0.916677	0.168	ADIPOR2		ADIPOR2	adiponectin receptor 2	Plasma Membrane	transmembrane receptor
0.078	1.08112	0.506	ADIRF		ADIRF	adipogenesis regulatory factor	Nucleus	other
0.19	1.20925	0.0337	ADK		ADK	adenosine kinase	Nucleus	kinase	adenosine kinase inhibitor, pegintron/ribavirin, PEG-interferon alfa-2a/ribavirin, nitazoxanide/peginterferon alfa-2a/ribavirin, interferon alfacon-1/ribavirin, IFNA2B/ribavirin, ribavirin
-0.357	0.699772	0.085	ADM		ADM	adrenomedullin	Extracellular Space	other
0.313	1.36752	0.094	ADM2		ADM2	adrenomedullin 2	Extracellular Space	other
-0.183	0.832768	0.0824	ADNP		ADNP	activity dependent neuroprotector homeobox	Nucleus	transcription regulator
-0.079	0.92404	0.481	ADNP-AS1		ADNP-AS1	ADNP antisense RNA 1	Other	other
-0.247	0.781141	0.0515	ADNP2		ADNP2	ADNP homeobox 2	Other	other
-0.157	0.854704	0.0928	ADO		ADO	2-aminoethanethiol dioxygenase	Cytoplasm	enzyme
-0.023	0.977262	0.848	ADORA1		ADORA1	adenosine A1 receptor	Plasma Membrane	G-protein coupled receptor	adenosine, dyphylline, aspirin/butalbital/caffeine, acetaminophen/caffeine/dihydrocodeine, acetaminophen/aspirin/caffeine, caffeine/ergotamine, aspirin/caffeine/propoxyphene, aspirin/butalbital/caffeine/codeine, aspirin/caffeine/dihydrocodeine, caffeine/ethanol, acetaminophen/butalbital/caffeine, aminophylline, aspirin/caffeine/orphenadrine, clofarabine, acetaminophen/butalbital/caffeine/codeine,…
0.049	1.05022	0.488	ADORA2B		ADORA2B	adenosine A2b receptor	Plasma Membrane	G-protein coupled receptor	adenosine, enprofylline, dyphylline, aspirin/butalbital/caffeine, acetaminophen/caffeine/dihydrocodeine, acetaminophen/aspirin/caffeine, caffeine/ergotamine, aspirin/caffeine/propoxyphene, aspirin/butalbital/caffeine/codeine, aspirin/caffeine/dihydrocodeine, acetaminophen/butalbital/caffeine, aspirin/caffeine/orphenadrine, acetaminophen/butalbital/caffeine/codeine, PBF-1129, theophylline, caffein…
0.012	1.01207	0.829	ADPGK		ADPGK	ADP dependent glucokinase	Plasma Membrane	kinase
-0.013	0.987084	0.909	ADPRH		ADPRH	ADP-ribosylarginine hydrolase	Other	enzyme
-0.257	0.773368	0.0499	ADPRHL1		ADPRHL1	ADP-ribosylhydrolase like 1	Other	enzyme
-0.188	0.828615	0.077	ADPRHL2		ADPRHL2	ADP-ribosylhydrolase like 2	Cytoplasm	enzyme
-0.007	0.993024	0.847	ADPRM		ADPRM	ADP-ribose/CDP-alcohol diphosphatase, manganese dependent	Cytoplasm	enzyme
-0.317	0.728331	0.0343	ADRM1		ADRM1	adhesion regulating molecule 1	Plasma Membrane	other
-0.063	0.938943	0.155	ADSL		ADSL	adenylosuccinate lyase	Cytoplasm	enzyme
-0.053	0.94838	0.471	ADSS		ADSS	adenylosuccinate synthase	Cytoplasm	enzyme	alanosine, adenylosuccinate synthetase inhibitor
-0.277	0.758054	0.0899	ADSSL1		ADSSL1	adenylosuccinate synthase like 1	Cytoplasm	enzyme
-0.116	0.890475	0.441	ADTRP		ADTRP	androgen dependent TFPI regulating protein	Plasma Membrane	enzyme
0.374	1.45354	0.0331	AEBP1		AEBP1	AE binding protein 1	Nucleus	peptidase
-0.268	0.764908	0.0337	AEBP2		AEBP2	AE binding protein 2	Nucleus	transcription regulator
-0.27	0.763379	0.0647	AEN		AEN	apoptosis enhancing nuclease	Nucleus	enzyme
0.029	1.02942	0.486	AES		AES	amino-terminal enhancer of split	Nucleus	transcription regulator
0.224	1.25107	0.0405	AFAP1		AFAP1	actin filament associated protein 1	Cytoplasm	other
0.099	1.10407	0.365	AFAP1L1		AFAP1L1	actin filament associated protein 1 like 1	Other	other
0.374	1.45354	0.0337	AFAP1L2		AFAP1L2	actin filament associated protein 1 like 2	Cytoplasm	other
0.019	1.01918	0.79	AFDN		AFDN	afadin, adherens junction formation factor	Nucleus	other
-0.04	0.960789	0.472	AFF1		AFF1	AF4/FMR2 family member 1	Nucleus	transcription regulator
-0.216	0.805735	0.0719	AFF4		AFF4	AF4/FMR2 family member 4	Nucleus	transcription regulator
-0.038	0.962713	0.266	AFG3L1P		AFG3L1P	AFG3 like matrix AAA peptidase subunit 1, pseudogene	Cytoplasm	other
-0.219	0.803322	0.0468	AFG3L2		AFG3L2	AFG3 like matrix AAA peptidase subunit 2	Cytoplasm	peptidase
0.08	1.08329	0.336	AFMID		AFMID	arylformamidase	Nucleus	enzyme
-0.181	0.834435	0.0689	AFTPH		AFTPH	aftiphilin	Cytoplasm	other
0.073	1.07573	0.261	AGA		AGA	aspartylglucosaminidase	Cytoplasm	enzyme
0.016	1.01613	0.825	AGAP1		AGAP1	ArfGAP with GTPase domain, ankyrin repeat and PH domain 1	Cytoplasm	enzyme
-0.041	0.959829	0.657	AGAP2-AS1		AGAP2-AS1	AGAP2 antisense RNA 1	Other	other
-0.217	0.80493	0.0678	AGAP3		AGAP3	ArfGAP with GTPase domain, ankyrin repeat and PH domain 3	Nucleus	transcription regulator
-0.247	0.781141	0.0337	AGAP6		AGAP5 (includes others)	ArfGAP with GTPase domain, ankyrin repeat and PH domain 5	Other	other
-0.076	0.926816	0.19	AGBL5		AGBL5	ATP/GTP binding protein like 5	Cytoplasm	peptidase
0.041	1.04185	0.717	AGER		AGER	advanced glycosylation end-product specific receptor	Plasma Membrane	transmembrane receptor	2-O,3-O-desulfated heparin
-0.174	0.840297	0.102	AGFG1		AGFG1	ArfGAP with FG repeats 1	Nucleus	other
0.073	1.07573	0.21	AGFG2		AGFG2	ArfGAP with FG repeats 2	Other	other
-0.005	0.995012	0.889	AGGF1		AGGF1	angiogenic factor with G-patch and FHA domains 1	Cytoplasm	other
-0.07	0.932394	0.0779	AGK		AGK	acylglycerol kinase	Cytoplasm	kinase
0.106	1.11182	0.0949	AGL		AGL	amylo-alpha-1, 6-glucosidase, 4-alpha-glucanotransferase	Cytoplasm	enzyme
0.061	1.0629	0.143	AGMAT		AGMAT	agmatinase	Cytoplasm	enzyme
-0.026	0.974335	0.674	AGO1		AGO1	argonaute 1, RISC catalytic component	Cytoplasm	translation regulator
-0.152	0.858988	0.147	AGO2		AGO2	argonaute 2, RISC catalytic component	Cytoplasm	translation regulator
-0.191	0.826133	0.0496	AGO3		AGO3	argonaute 3, RISC catalytic component	Cytoplasm	translation regulator
-0.042	0.95887	0.587	AGO4		AGO4	argonaute 4, RISC catalytic component	Cytoplasm	translation regulator
0.038	1.03873	0.315	AGPAT1		AGPAT1	1-acylglycerol-3-phosphate O-acyltransferase 1	Cytoplasm	enzyme
-0.099	0.905743	0.0718	AGPAT2		AGPAT2	1-acylglycerol-3-phosphate O-acyltransferase 2	Cytoplasm	enzyme
-0.063	0.938943	0.268	AGPAT3		AGPAT3	1-acylglycerol-3-phosphate O-acyltransferase 3	Cytoplasm	enzyme
0.18	1.19722	0.0337	AGPAT4		AGPAT4	1-acylglycerol-3-phosphate O-acyltransferase 4	Cytoplasm	enzyme
-0.235	0.790571	0.13	AGPAT5		AGPAT5	1-acylglycerol-3-phosphate O-acyltransferase 5	Cytoplasm	enzyme
-0.005	0.995012	0.952	AGPS		AGPS	alkylglycerone phosphate synthase	Cytoplasm	enzyme
0.165	1.17939	0.0331	AGRN		AGRN	agrin	Plasma Membrane	other
0.047	1.04812	0.56	AGT		AGT	angiotensinogen	Extracellular Space	growth factor
0.038	1.03873	0.174	AGTPBP1		AGTPBP1	ATP/GTP binding protein 1	Nucleus	peptidase
-0.143	0.866754	0.0803	AGTR1		AGTR1	angiotensin II receptor type 1	Plasma Membrane	G-protein coupled receptor	amlodipine/olmesartan medoxomil, olmesartan, amlodipine/hydrochlorothiazide/valsartan, amlodipine/telmisartan, aliskiren/valsartan, azilsartan, azilsartan kamedoxomil, amlodipine/hydrochlorothiazide/olmesartan medoxomil, aspirin/dipyridamole/telmisartan, clopidogrel/telmisartan, azilsartan medoxomil/chlorthalidone, sacubitril/valsartan, amlodipine/valsartan, nebivolol/valsartan, hydrochlorothiazi…
-0.008	0.992032	0.871	AGTRAP		AGTRAP	angiotensin II receptor associated protein	Plasma Membrane	G-protein coupled receptor
-0.308	0.734915	0.0357	AHCTF1		AHCTF1	AT-hook containing transcription factor 1	Nucleus	transcription regulator
0.036	1.03666	0.247	AHCY		AHCY	adenosylhomocysteinase	Cytoplasm	enzyme	9-(2',3'-dihydroxycyclopent-4'-enyl)adenine, 3-deazaneplanocin, neplanocin A, 3-deazaaristeromycin, cyanovirin-N, 6'-C-methylneplanocin A
-0.067	0.935195	0.273	AHCYL1		AHCYL1	adenosylhomocysteinase like 1	Cytoplasm	enzyme
0.016	1.01613	0.816	AHCYL2		AHCYL2	adenosylhomocysteinase like 2	Other	enzyme
-0.142	0.867621	0.0402	AHDC1		AHDC1	AT-hook DNA binding motif containing 1	Other	other
0.116	1.123	0.087	AHI1		AHI1	Abelson helper integration site 1	Cytoplasm	other
-0.118	0.888696	0.3	AHNAK		AHNAK	AHNAK nucleoprotein	Nucleus	other
-0.041	0.959829	0.625	AHNAK2		AHNAK2	AHNAK nucleoprotein 2	Cytoplasm	other
-0.289	0.749012	0.0331	AHR		AHR	aryl hydrocarbon receptor	Nucleus	ligand-dependent nuclear receptor
0.013	1.01308	0.922	AHRR		AHRR	aryl-hydrocarbon receptor repressor	Nucleus	transcription regulator
-0.236	0.789781	0.0386	AHSA1		AHSA1	activator of HSP90 ATPase activity 1	Cytoplasm	other
0.448	1.56518	0.0351	AHSA2		AHSA2P	activator of HSP90 ATPase homolog 2, pseudogene	Other	other
-0.08	0.923116	0.122	AIDA		AIDA	axin interactor, dorsalization associated	Cytoplasm	other
-0.211	0.809774	0.0405	AIFM1		AIFM1	apoptosis inducing factor mitochondria associated 1	Cytoplasm	enzyme
-0.363	0.695586	0.0339	AIFM2		AIFM2	apoptosis inducing factor, mitochondria associated 2	Cytoplasm	enzyme
0.133	1.14225	0.134	AIG1		AIG1	androgen induced 1	Other	other
-0.208	0.812207	0.0364	AIMP1		AIMP1	aminoacyl tRNA synthetase complex interacting multifunctional protein 1	Extracellular Space	cytokine
-0.272	0.761854	0.0352	AIMP2		AIMP2	aminoacyl tRNA synthetase complex interacting multifunctional protein 2	Plasma Membrane	other
-0.065	0.937067	0.42	AIP		AIP	aryl hydrocarbon receptor interacting protein	Nucleus	transcription regulator
-0.175	0.839457	0.0963	AJUBA		AJUBA	ajuba LIM protein	Nucleus	transcription regulator
-0.004	0.996008	0.938	AK1		AK1	adenylate kinase 1	Cytoplasm	kinase
-0.181	0.834435	0.0392	AK2		AK2	adenylate kinase 2	Cytoplasm	kinase
0.101	1.10628	0.112	AK3		AK3	adenylate kinase 3	Cytoplasm	kinase
0.108	1.11405	0.623	AK4		AK4	adenylate kinase 4	Cytoplasm	kinase
0.463	1.58883	0.0561	AK5		AK5	adenylate kinase 5	Cytoplasm	kinase
-0.17	0.843665	0.0562	AK6		AK6	adenylate kinase 6	Nucleus	kinase
0.037	1.03769	0.367	AK9		AK9	adenylate kinase 9	Nucleus	kinase
-0.302	0.739338	0.0862	AKAP1		AKAP1	A-kinase anchoring protein 1	Cytoplasm	other
-0.175	0.839457	0.0571	AKAP10		AKAP10	A-kinase anchoring protein 10	Cytoplasm	other
0.024	1.02429	0.777	AKAP11		AKAP11	A-kinase anchoring protein 11	Cytoplasm	other
0.273	1.3139	0.0538	AKAP12		AKAP12	A-kinase anchoring protein 12	Cytoplasm	transporter
0.145	1.15604	0.115	AKAP13		AKAP13	A-kinase anchoring protein 13	Cytoplasm	other
-0.053	0.94838	0.41	AKAP17A		AKAP17A	A-kinase anchoring protein 17A	Nucleus	other
-0.33	0.718924	0.035	AKAP2		AKAP2	A-kinase anchoring protein 2	Plasma Membrane	other
0.067	1.0693	0.374	AKAP6		AKAP6	A-kinase anchoring protein 6	Nucleus	other
0.118	1.12524	0.218	AKAP7		AKAP7	A-kinase anchoring protein 7	Plasma Membrane	other
-0.27	0.763379	0.0343	AKAP8		AKAP8	A-kinase anchoring protein 8	Nucleus	other
-0.281	0.755028	0.0487	AKAP8L		AKAP8L	A-kinase anchoring protein 8 like	Nucleus	other
-0.006	0.994018	0.93	AKAP9		AKAP9	A-kinase anchoring protein 9	Cytoplasm	other
-0.012	0.988072	0.848	AKIP1		AKIP1	A-kinase interacting protein 1	Nucleus	other
-0.223	0.800115	0.0732	AKIRIN1		AKIRIN1	akirin 1	Cytoplasm	enzyme
-0.455	0.634448	0.0398	AKIRIN2		AKIRIN2	akirin 2	Nucleus	other
0.089	1.09308	0.17	AKNA		AKNA	AT-hook transcription factor	Nucleus	transcription regulator
0.156	1.16883	0.0427	AKR1A1		AKR1A1	aldo-keto reductase family 1 member A1	Cytoplasm	enzyme	aldose reductase inhibitor
-0.385	0.680451	0.0547	AKR1B1		AKR1B1	aldo-keto reductase family 1 member B	Cytoplasm	enzyme	sorbinil
-1.724	0.178351	0.0337	AKR1B10		AKR1B10	aldo-keto reductase family 1 member B10	Cytoplasm	enzyme
-0.599	0.549361	0.167	AKR1B15		AKR1B15	aldo-keto reductase family 1 member B15	Cytoplasm	enzyme
-1.152	0.316004	0.0369	AKR1C1/AKR1C2
-0.648	0.523091	0.0508	AKR1C3		AKR1C3	aldo-keto reductase family 1 member C3	Cytoplasm	enzyme	ASP9521
0.063	1.06503	0.0988	AKR7A2		AKR7A2	aldo-keto reductase family 7 member A2	Cytoplasm	enzyme
-0.069	0.933327	0.184	AKT1		AKT1	AKT serine/threonine kinase 1	Cytoplasm	kinase	triciribine, GSK690693, MK2206, GSK2141795, triciribine phosphate, ipatasertib, LY2780301, ARQ 092, AZD5363, BAY1125976, MPT0E028, archexin, ARQ 751, enzastaurin, perifosine
-0.123	0.884264	0.13	AKT1S1		AKT1S1	AKT1 substrate 1	Cytoplasm	other
-0.006	0.994018	0.826	AKT2		AKT2	AKT serine/threonine kinase 2	Cytoplasm	kinase	triciribine, GSK690693, triciribine phosphate, BAY1125976, enzastaurin
0.154	1.16649	0.066	AKT3		AKT3	AKT serine/threonine kinase 3	Cytoplasm	kinase	triciribine, GSK690693, triciribine phosphate, enzastaurin
0.066	1.06823	0.0613	AKTIP		AKTIP	AKT interacting protein	Cytoplasm	other
0.064	1.06609	0.241	ALAD		ALAD	aminolevulinate dehydratase	Cytoplasm	enzyme	delta-aminolevulinic acid
-0.274	0.760332	0.0581	ALAS1		ALAS1	5'-aminolevulinate synthase 1	Cytoplasm	enzyme
0.151	1.163	0.16	ALCAM		ALCAM	activated leukocyte cell adhesion molecule	Plasma Membrane	other
-0.008	0.992032	0.919	ALDH16A1		ALDH16A1	aldehyde dehydrogenase 16 family member A1	Cytoplasm	enzyme
0.189	1.20804	0.0595	ALDH18A1		ALDH18A1	aldehyde dehydrogenase 18 family member A1	Cytoplasm	kinase
-0.177	0.83778	0.04	ALDH1A1		ALDH1A1	aldehyde dehydrogenase 1 family member A1	Cytoplasm	enzyme	disulfiram, chlorpropamide
0.196	1.21653	0.156	ALDH1A2		ALDH1A2	aldehyde dehydrogenase 1 family member A2	Cytoplasm	enzyme
0.052	1.05338	0.748	ALDH1A3		ALDH1A3	aldehyde dehydrogenase 1 family member A3	Cytoplasm	enzyme
-0.051	0.950279	0.165	ALDH1B1		ALDH1B1	aldehyde dehydrogenase 1 family member B1	Cytoplasm	enzyme
0.49	1.63232	0.0591	ALDH1L2		ALDH1L2	aldehyde dehydrogenase 1 family member L2	Cytoplasm	enzyme
0.033	1.03355	0.644	ALDH2		ALDH2	aldehyde dehydrogenase 2 family member	Cytoplasm	enzyme	disulfiram/gemcitabine, disulfiram, chlorpropamide
-0.13	0.878095	0.182	ALDH3A1		ALDH3A1	aldehyde dehydrogenase 3 family member A1	Cytoplasm	enzyme
-0.26	0.771052	0.0472	ALDH3A2		ALDH3A2	aldehyde dehydrogenase 3 family member A2	Cytoplasm	enzyme
0.125	1.13315	0.0916	ALDH3B1		ALDH3B1	aldehyde dehydrogenase 3 family member B1	Cytoplasm	enzyme
0.058	1.05971	0.42	ALDH4A1		ALDH4A1	aldehyde dehydrogenase 4 family member A1	Cytoplasm	enzyme
0.055	1.05654	0.34	ALDH5A1		ALDH5A1	aldehyde dehydrogenase 5 family member A1	Cytoplasm	enzyme	valproic acid
0.235	1.26491	0.0406	ALDH6A1		ALDH6A1	aldehyde dehydrogenase 6 family member A1	Cytoplasm	enzyme
0.142	1.15258	0.0424	ALDH7A1		ALDH7A1	aldehyde dehydrogenase 7 family member A1	Cytoplasm	enzyme
-0.371	0.690044	0.0337	ALDH8A1		ALDH8A1	aldehyde dehydrogenase 8 family member A1	Cytoplasm	enzyme
-0.061	0.940823	0.295	ALDH9A1		ALDH9A1	aldehyde dehydrogenase 9 family member A1	Cytoplasm	enzyme
-0.071	0.931462	0.419	ALDOA		ALDOA	aldolase, fructose-bisphosphate A	Cytoplasm	enzyme
0.11	1.11628	0.496	ALDOC		ALDOC	aldolase, fructose-bisphosphate C	Cytoplasm	enzyme
-0.052	0.949329	0.374	ALG1		ALG1	ALG1, chitobiosyldiphosphodolichol beta-mannosyltransferase	Cytoplasm	enzyme
-0.053	0.94838	0.479	ALG10		ALG10	ALG10, alpha-1,2-glucosyltransferase	Cytoplasm	enzyme
-0.022	0.97824	0.695	ALG10B		ALG10B	ALG10B, alpha-1,2-glucosyltransferase	Plasma Membrane	transporter
-0.077	0.92589	0.408	ALG11		ALG11	ALG11, alpha-1,2-mannosyltransferase	Other	other
0.053	1.05443	0.2	ALG12		ALG12	ALG12, alpha-1,6-mannosyltransferase	Cytoplasm	enzyme
-0.122	0.885148	0.0549	ALG13		ALG13	ALG13, UDP-N-acetylglucosaminyltransferase subunit	Cytoplasm	enzyme
0.036	1.03666	0.383	ALG14		ALG14	ALG14, UDP-N-acetylglucosaminyltransferase subunit	Cytoplasm	enzyme
-0.11	0.895834	0.22	ALG1L9P		ALG1L9P	asparagine-linked glycosylation 1-like 9, pseudogene	Other	other
-0.161	0.851292	0.142	ALG2		ALG2	ALG2, alpha-1,3/1,6-mannosyltransferase	Cytoplasm	enzyme
-0.186	0.830274	0.0761	ALG3		ALG3	ALG3, alpha-1,3- mannosyltransferase	Cytoplasm	enzyme
-0.096	0.908464	0.187	ALG5		ALG5	ALG5, dolichyl-phosphate beta-glucosyltransferase	Cytoplasm	enzyme
-0.014	0.986098	0.847	ALG6		ALG6	ALG6, alpha-1,3-glucosyltransferase	Cytoplasm	enzyme
-0.062	0.939883	0.251	ALG8		ALG8	ALG8, alpha-1,3-glucosyltransferase	Cytoplasm	enzyme
0.026	1.02634	0.65	ALG9		ALG9	ALG9, alpha-1,2-mannosyltransferase	Cytoplasm	enzyme
-0.293	0.746022	0.0394	ALKBH1		ALKBH1	alkB homolog 1, histone H2A dioxygenase	Cytoplasm	enzyme
-0.269	0.764143	0.0364	ALKBH2		ALKBH2	alkB homolog 2, alpha-ketoglutarate dependent dioxygenase	Nucleus	enzyme
-0.155	0.856415	0.0337	ALKBH3		ALKBH3	alkB homolog 3, alpha-ketoglutaratedependent dioxygenase	Nucleus	enzyme
-0.179	0.836106	0.0613	ALKBH4		ALKBH4	alkB homolog 4, lysine demethylase	Cytoplasm	enzyme
-0.102	0.90303	0.337	ALKBH5		ALKBH5	alkB homolog 5, RNA demethylase	Nucleus	enzyme
0.098	1.10296	0.118	ALKBH6		ALKBH6	alkB homolog 6	Nucleus	other
0.075	1.07788	0.244	ALKBH7		ALKBH7	alkB homolog 7	Cytoplasm	other
-0.182	0.833601	0.0473	ALKBH8		ALKBH8	alkB homolog 8, tRNA methyltransferase	Cytoplasm	enzyme
-0.092	0.912105	0.178	ALMS1		ALMS1	ALMS1, centrosome and basal body associated protein	Cytoplasm	other
0.047	1.04812	0.669	ALOX12-AS1		ALOX12-AS1	ALOX12 antisense RNA 1	Other	other
0.071	1.07358	0.137	ALPK1		ALPK1	alpha kinase 1	Other	kinase
-0.094	0.910283	0.407	ALPK2		ALPK2	alpha kinase 2	Nucleus	kinase
0.026	1.02634	0.774	ALPK3		ALPK3	alpha kinase 3	Nucleus	kinase
0.195	1.21531	0.162	ALPL		ALPL	alkaline phosphatase, liver/bone/kidney	Plasma Membrane	phosphatase
-0.116	0.890475	0.0701	ALS2		ALS2	ALS2, alsin Rho guanine nucleotide exchange factor	Cytoplasm	other
0.065	1.06716	0.334	ALS2CL		ALS2CL	ALS2 C-terminal like	Cytoplasm	other
-0.038	0.962713	0.305	ALX3		ALX3	ALX homeobox 3	Nucleus	transcription regulator
-0.282	0.754274	0.0425	ALYREF		ALYREF	Aly/REF export factor	Nucleus	transcription regulator
0.011	1.01106	0.829	AMACR		AMACR	alpha-methylacyl-CoA racemase	Cytoplasm	enzyme
-0.27	0.763379	0.0349	AMBRA1		AMBRA1	autophagy and beclin 1 regulator 1	Cytoplasm	other
-0.187	0.829444	0.0936	AMD1		AMD1	adenosylmethionine decarboxylase 1	Cytoplasm	enzyme
-0.073	0.929601	0.356	AMDHD2		AMDHD2	amidohydrolase domain containing 2	Nucleus	enzyme
-0.114	0.892258	0.18	AMER1		AMER1	APC membrane recruitment protein 1	Plasma Membrane	other
-0.216	0.805735	0.0634	AMFR		AMFR	autocrine motility factor receptor	Plasma Membrane	transmembrane receptor
-0.302	0.739338	0.0337	AMH		AMH	anti-Mullerian hormone	Extracellular Space	growth factor
0.013	1.01308	0.921	AMIGO1		AMIGO1	adhesion molecule with Ig like domain 1	Plasma Membrane	other
0.087	1.0909	0.202	AMIGO2		AMIGO2	adhesion molecule with Ig like domain 2	Plasma Membrane	other
-0.197	0.821191	0.123	AMIGO3		AMIGO3	adhesion molecule with Ig like domain 3	Other	other
-0.14	0.869358	0.196	AMMECR1		AMMECR1	Alport syndrome, mental retardation, midface hypoplasia and elliptocytosis chromosomal region gene 1	Nucleus	other
-0.341	0.711059	0.0337	AMMECR1L		AMMECR1L	AMMECR1 like	Other	other
0.043	1.04394	0.674	AMN1		AMN1	antagonist of mitotic exit network 1 homolog	Plasma Membrane	other
0.077	1.08004	0.267	AMOT		AMOT	angiomotin	Plasma Membrane	other
0.098	1.10296	0.149	AMOTL1		AMOTL1	angiomotin like 1	Plasma Membrane	other
0.066	1.06823	0.583	AMOTL2		AMOTL2	angiomotin like 2	Plasma Membrane	other
0.019	1.01918	0.741	AMPD2		AMPD2	adenosine monophosphate deaminase 2	Cytoplasm	enzyme
-0.167	0.8462	0.0584	AMPD3		AMPD3	adenosine monophosphate deaminase 3	Cytoplasm	enzyme
0.222	1.24857	0.0891	AMPH		AMPH	amphiphysin	Plasma Membrane	other
0.197	1.21774	0.07	AMT		AMT	aminomethyltransferase	Cytoplasm	enzyme
0.109	1.11516	0.266	AMY2B		AMY2B	amylase, alpha 2B (pancreatic)	Extracellular Space	enzyme	ascorbic acid, acarbose
-0.067	0.935195	0.0811	AMZ2		AMZ2	archaelysin family metallopeptidase 2	Other	other
-0.044	0.956954	0.342	AMZ2P1		AMZ2P1	archaelysin family metallopeptidase 2 pseudogene 1	Other	other
-0.18	0.83527	0.0612	ANAPC1		ANAPC1	anaphase promoting complex subunit 1	Nucleus	other
-0.027	0.973361	0.702	ANAPC10		ANAPC10	anaphase promoting complex subunit 10	Nucleus	other
-0.05	0.951229	0.366	ANAPC11		ANAPC11	anaphase promoting complex subunit 11	Cytoplasm	enzyme
-0.065	0.937067	0.127	ANAPC13		ANAPC13	anaphase promoting complex subunit 13	Nucleus	other
-0.09	0.913931	0.304	ANAPC15		ANAPC15	anaphase promoting complex subunit 15	Nucleus	other
0.029	1.02942	0.349	ANAPC16		ANAPC16	anaphase promoting complex subunit 16	Nucleus	other
-0.086	0.917594	0.179	ANAPC2		ANAPC2	anaphase promoting complex subunit 2	Nucleus	other
0.044	1.04498	0.429	ANAPC4		ANAPC4	anaphase promoting complex subunit 4	Nucleus	enzyme
0.081	1.08437	0.0759	ANAPC5		ANAPC5	anaphase promoting complex subunit 5	Nucleus	other
-0.24	0.786628	0.0337	ANAPC7		ANAPC7	anaphase promoting complex subunit 7	Nucleus	other
0.401	1.49332	0.0331	ANG		ANG	angiogenin	Extracellular Space	enzyme
-0.032	0.968507	0.538	ANGEL1		ANGEL1	angel homolog 1	Extracellular Space	other
-0.101	0.903933	0.215	ANGEL2		ANGEL2	angel homolog 2	Nucleus	other
0.064	1.06609	0.705	ANGPT1		ANGPT1	angiopoietin 1	Extracellular Space	growth factor	trebananib
0.009	1.00904	0.935	ANGPTL1		ANGPTL1	angiopoietin like 1	Plasma Membrane	other
0.095	1.09966	0.316	ANGPTL2		ANGPTL2	angiopoietin like 2	Extracellular Space	other
-0.073	0.929601	0.677	ANGPTL4		ANGPTL4	angiopoietin like 4	Extracellular Space	other
0.167	1.18175	0.0922	ANK2		ANK2	ankyrin 2	Plasma Membrane	other
0.084	1.08763	0.393	ANK3		ANK3	ankyrin 3	Plasma Membrane	other
-0.013	0.987084	0.806	ANKDD1A		ANKDD1A	ankyrin repeat and death domain containing 1A	Other	other
-0.107	0.898526	0.0349	ANKEF1		ANKEF1	ankyrin repeat and EF-hand domain containing 1	Nucleus	transcription regulator
0	1	0.991	ANKFY1		ANKFY1	ankyrin repeat and FYVE domain containing 1	Cytoplasm	transcription regulator
0.309	1.36206	0.109	ANKH		ANKH	ANKH inorganic pyrophosphate transport regulator	Plasma Membrane	transporter
-0.301	0.740078	0.0381	ANKHD1/ANKHD1-EIF4EBP3
-0.058	0.94365	0.256	ANKIB1		ANKIB1	ankyrin repeat and IBR domain containing 1	Nucleus	transcription regulator
-0.275	0.759572	0.0459	ANKLE2		ANKLE2	ankyrin repeat and LEM domain containing 2	Nucleus	transcription regulator
-0.107	0.898526	0.0662	ANKMY1		ANKMY1	ankyrin repeat and MYND domain containing 1	Other	other
-0.029	0.971416	0.596	ANKMY2		ANKMY2	ankyrin repeat and MYND domain containing 2	Plasma Membrane	other
-0.018	0.982161	0.658	ANKRA2		ANKRA2	ankyrin repeat family A member 2	Cytoplasm	transcription regulator
0.195	1.21531	0.266	ANKRD1		ANKRD1	ankyrin repeat domain 1	Cytoplasm	transcription regulator
-0.266	0.766439	0.0984	ANKRD10		ANKRD10	ankyrin repeat domain 10	Nucleus	transcription regulator
-0.098	0.906649	0.191	ANKRD11		ANKRD11	ankyrin repeat domain 11	Nucleus	other
-0.071	0.931462	0.188	ANKRD12		ANKRD12	ankyrin repeat domain 12	Nucleus	other
0.127	1.13542	0.26	ANKRD13A		ANKRD13A	ankyrin repeat domain 13A	Plasma Membrane	other
-0.132	0.876341	0.124	ANKRD13B		ANKRD13B	ankyrin repeat domain 13B	Plasma Membrane	other
-0.253	0.776468	0.0551	ANKRD13C		ANKRD13C	ankyrin repeat domain 13C	Cytoplasm	other
0.162	1.17586	0.0461	ANKRD13D		ANKRD13D	ankyrin repeat domain 13D	Plasma Membrane	other
-0.015	0.985112	0.759	ANKRD16		ANKRD16	ankyrin repeat domain 16	Other	other
-0.183	0.832768	0.0404	ANKRD17		ANKRD17	ankyrin repeat domain 17	Nucleus	other
0.044	1.04498	0.397	ANKRD26		ANKRD26	ankyrin repeat domain 26	Nucleus	transcription regulator
-0.1	0.904837	0.151	ANKRD27		ANKRD27	ankyrin repeat domain 27	Cytoplasm	other
0.111	1.11739	0.0393	ANKRD28		ANKRD28	ankyrin repeat domain 28	Cytoplasm	other
0.191	1.21046	0.0684	ANKRD29		ANKRD29	ankyrin repeat domain 29	Other	other
0.057	1.05866	0.282	ANKRD34A		ANKRD34A	ankyrin repeat domain 34A	Cytoplasm	other
0.037	1.03769	0.578	ANKRD35		ANKRD35	ankyrin repeat domain 35	Other	other
-0.033	0.967539	0.53	ANKRD36		ANKRD36	ankyrin repeat domain 36	Other	other
-0.062	0.939883	0.488	ANKRD36B		ANKRD36B	ankyrin repeat domain 36B	Extracellular Space	other
-0.027	0.973361	0.815	ANKRD36BP1		ANKRD36BP1	ankyrin repeat domain 36B pseudogene 1	Other	other
-0.071	0.931462	0.202	ANKRD36C		ANKRD36C	ankyrin repeat domain 36C	Other	other
0.38	1.46228	0.056	ANKRD37		ANKRD37	ankyrin repeat domain 37	Cytoplasm	other
-0.075	0.927743	0.286	ANKRD39		ANKRD39	ankyrin repeat domain 39	Other	other
-0.14	0.869358	0.138	ANKRD40		ANKRD40	ankyrin repeat domain 40	Other	other
-0.024	0.976286	0.623	ANKRD42		ANKRD42	ankyrin repeat domain 42	Nucleus	transcription regulator
0.004	1.00401	0.965	ANKRD44		ANKRD44	ankyrin repeat domain 44	Other	other
-0.18	0.83527	0.0337	ANKRD46		ANKRD46	ankyrin repeat domain 46	Nucleus	transcription regulator
-0.056	0.945539	0.12	ANKRD49		ANKRD49	ankyrin repeat domain 49	Nucleus	transcription regulator
-0.021	0.979219	0.805	ANKRD50		ANKRD50	ankyrin repeat domain 50	Other	other
-0.111	0.894939	0.09	ANKRD52		ANKRD52	ankyrin repeat domain 52	Nucleus	transcription regulator
-0.155	0.856415	0.0554	ANKRD54		ANKRD54	ankyrin repeat domain 54	Nucleus	transcription regulator
0.034	1.03458	0.576	ANKRD6		ANKRD6	ankyrin repeat domain 6	Nucleus	transcription regulator
0.035	1.03562	0.484	ANKRD9		ANKRD9	ankyrin repeat domain 9	Cytoplasm	other
-0.058	0.94365	0.341	ANKS1A		ANKS1A	ankyrin repeat and sterile alpha motif domain containing 1A	Cytoplasm	other
-0.105	0.900325	0.12	ANKS3		ANKS3	ankyrin repeat and sterile alpha motif domain containing 3	Nucleus	transcription regulator
-0.13	0.878095	0.0771	ANKS6		ANKS6	ankyrin repeat and sterile alpha motif domain containing 6	Cytoplasm	other
0.082	1.08546	0.488	ANKZF1		ANKZF1	ankyrin repeat and zinc finger domain containing 1	Nucleus	transcription regulator
0.095	1.09966	0.474	ANLN		ANLN	anillin actin binding protein	Cytoplasm	other
0.69	1.99372	0.0337	ANO1		ANO1	anoctamin 1	Plasma Membrane	ion channel	crofelemer
0.005	1.00501	0.764	ANO10		ANO10	anoctamin 10	Plasma Membrane	ion channel
0.026	1.02634	0.673	ANO6		ANO6	anoctamin 6	Plasma Membrane	ion channel
0.211	1.23491	0.0331	ANO8		ANO8	anoctamin 8	Plasma Membrane	ion channel
0.298	1.34716	0.0669	ANOS1		ANOS1	anosmin 1	Extracellular Space	other
-0.244	0.783488	0.0478	ANP32A		ANP32A	acidic nuclear phosphoprotein 32 family member A	Other	other
-0.154	0.857272	0.072	ANP32B		ANP32B	acidic nuclear phosphoprotein 32 family member B	Nucleus	other
-0.063	0.938943	0.239	ANP32E		ANP32E	acidic nuclear phosphoprotein 32 family member E	Nucleus	other
0.5	1.64872	0.0337	ANPEP		ANPEP	alanyl aminopeptidase, membrane	Plasma Membrane	peptidase	CNGRC peptide-TNF alpha conjugate
0.242	1.27379	0.0344	ANTXR1		ANTXR1	ANTXR cell adhesion molecule 1	Plasma Membrane	transmembrane receptor
0.218	1.24359	0.1	ANTXR2		ANTXR2	ANTXR cell adhesion molecule 2	Plasma Membrane	transmembrane receptor
-0.398	0.671662	0.0344	ANXA1		ANXA1	annexin A1	Plasma Membrane	enzyme	hydrocortisone, hydrocortisone/prednisone, hydrocortisone/mitoxantrone
-0.106	0.899425	0.508	ANXA10		ANXA10	annexin A10	Cytoplasm	other
-0.014	0.986098	0.786	ANXA11		ANXA11	annexin A11	Nucleus	other
-0.105	0.900325	0.0753	ANXA2		ANXA2	annexin A2	Plasma Membrane	other
0.016	1.01613	0.864	ANXA2P1		ANXA2P1	annexin A2 pseudogene 1	Other	other
0.024	1.02429	0.88	ANXA3		ANXA3	annexin A3	Cytoplasm	enzyme
-0.032	0.968507	0.565	ANXA4		ANXA4	annexin A4	Plasma Membrane	other
0.002	1.002	0.958	ANXA5		ANXA5	annexin A5	Plasma Membrane	transporter
0.107	1.11293	0.123	ANXA6		ANXA6	annexin A6	Plasma Membrane	ion channel
-0.181	0.834435	0.0509	ANXA7		ANXA7	annexin A7	Plasma Membrane	ion channel
0.038	1.03873	0.727	ANXA8/ANXA8L1
0.106	1.11182	0.165	ANXA9		ANXA9	annexin A9	Plasma Membrane	transmembrane receptor
-0.326	0.721805	0.0978	AOC2		AOC2	amine oxidase, copper containing 2	Plasma Membrane	enzyme
0.116	1.123	0.256	AOC3		AOC3	amine oxidase, copper containing 3	Plasma Membrane	enzyme	hydralazine, hydralazine/hydrochlorothiazide/reserpine, hydralazine/hydrochlorothiazide, hydralazine/isosorbide dinitrate
0.044	1.04498	0.534	AOX1		AOX1	aldehyde oxidase 1	Cytoplasm	enzyme
-0.317	0.728331	0.055	AP1AR		AP1AR	adaptor related protein complex 1 associated regulatory protein	Cytoplasm	other
0.033	1.03355	0.334	AP1B1		AP1B1	adaptor related protein complex 1 subunit beta 1	Cytoplasm	transporter
-0.138	0.871099	0.0768	AP1G1		AP1G1	adaptor related protein complex 1 subunit gamma 1	Cytoplasm	transporter
0.205	1.22753	0.0337	AP1G2		AP1G2	adaptor related protein complex 1 subunit gamma 2	Cytoplasm	transporter
-0.038	0.962713	0.244	AP1M1		AP1M1	adaptor related protein complex 1 subunit mu 1	Cytoplasm	transporter
-0.114	0.892258	0.0697	AP1S1		AP1S1	adaptor related protein complex 1 subunit sigma 1	Cytoplasm	transporter
0.257	1.29305	0.0337	AP1S2		AP1S2	adaptor related protein complex 1 subunit sigma 2	Cytoplasm	transporter
0.095	1.09966	0.441	AP1S3		AP1S3	adaptor related protein complex 1 subunit sigma 3	Cytoplasm	transporter
0.022	1.02224	0.622	AP2A1		AP2A1	adaptor related protein complex 2 subunit alpha 1	Cytoplasm	transporter
-0.071	0.931462	0.134	AP2A2		AP2A2	adaptor related protein complex 2 subunit alpha 2	Cytoplasm	transporter
0.047	1.04812	0.151	AP2B1		AP2B1	adaptor related protein complex 2 subunit beta 1	Plasma Membrane	transporter
-0.116	0.890475	0.0546	AP2M1		AP2M1	adaptor related protein complex 2 subunit mu 1	Cytoplasm	transporter
0.008	1.00803	0.833	AP2S1		AP2S1	adaptor related protein complex 2 subunit sigma 1	Cytoplasm	transporter
0.071	1.07358	0.0813	AP3B1		AP3B1	adaptor related protein complex 3 subunit beta 1	Plasma Membrane	transporter
-0.087	0.916677	0.159	AP3D1		AP3D1	adaptor related protein complex 3 subunit delta 1	Cytoplasm	transporter
-0.057	0.944594	0.322	AP3M1		AP3M1	adaptor related protein complex 3 subunit mu 1	Cytoplasm	transporter
0.046	1.04707	0.519	AP3M2		AP3M2	adaptor related protein complex 3 subunit mu 2	Cytoplasm	transporter
0.023	1.02327	0.494	AP3S1		AP3S1	adaptor related protein complex 3 subunit sigma 1	Cytoplasm	transporter
-0.12	0.88692	0.102	AP3S2		AP3S2	adaptor related protein complex 3 subunit sigma 2	Cytoplasm	transporter
-0.067	0.935195	0.268	AP4B1		AP4B1	adaptor related protein complex 4 subunit beta 1	Cytoplasm	other
-0.046	0.955042	0.425	AP4E1		AP4E1	adaptor related protein complex 4 subunit epsilon 1	Cytoplasm	other
0.048	1.04917	0.252	AP4M1		AP4M1	adaptor related protein complex 4 subunit mu 1	Cytoplasm	other
-0.009	0.99104	0.782	AP4S1		AP4S1	adaptor related protein complex 4 subunit sigma 1	Cytoplasm	other
-0.248	0.78036	0.0475	AP5B1		AP5B1	adaptor related protein complex 5 subunit beta 1	Cytoplasm	other
-0.125	0.882497	0.0729	AP5M1		AP5M1	adaptor related protein complex 5 subunit mu 1	Cytoplasm	other
-0.026	0.974335	0.383	AP5S1		AP5S1	adaptor related protein complex 5 subunit sigma 1	Cytoplasm	other
-0.182	0.833601	0.0381	AP5Z1		AP5Z1	adaptor related protein complex 5 subunit zeta 1	Nucleus	other
0.138	1.14798	0.052	APAF1		APAF1	apoptotic peptidase activating factor 1	Cytoplasm	other
-0.023	0.977262	0.823	APBA1		APBA1	amyloid beta precursor protein binding family A member 1	Cytoplasm	transporter
0.108	1.11405	0.193	APBA2		APBA2	amyloid beta precursor protein binding family A member 2	Cytoplasm	transporter
0.034	1.03458	0.638	APBA3		APBA3	amyloid beta precursor protein binding family A member 3	Cytoplasm	transporter
-0.011	0.98906	0.828	APBB1		APBB1	amyloid beta precursor protein binding family B member 1	Cytoplasm	transcription regulator
0.083	1.08654	0.397	APBB1IP		APBB1IP	amyloid beta precursor protein binding family B member 1 interacting protein	Cytoplasm	other
0.193	1.21288	0.0626	APBB2		APBB2	amyloid beta precursor protein binding family B member 2	Cytoplasm	other
0.259	1.29563	0.0337	APBB3		APBB3	amyloid beta precursor protein binding family B member 3	Cytoplasm	other
-0.168	0.845354	0.0842	APC		APC	APC, WNT signaling pathway regulator	Nucleus	enzyme
0.297	1.34582	0.0812	APCDD1L		APCDD1L	APC down-regulated 1 like	Other	other
-0.032	0.968507	0.66	APCDD1L-AS1		APCDD1L-DT	APCDD1L divergent transcript	Other	other
0.055	1.05654	0.189	APEH		APEH	acylaminoacyl-peptide hydrolase	Cytoplasm	peptidase
-0.121	0.886034	0.0787	APEX1		APEX1	apurinic/apyrimidinic endodeoxyribonuclease 1	Nucleus	enzyme	lucanthone
-0.116	0.890475	0.0544	APEX2		APEX2	apurinic/apyrimidinic endodeoxyribonuclease 2	Nucleus	enzyme
-0.151	0.859848	0.0498	APH1A		APH1A	aph-1 homolog A, gamma-secretase subunit	Cytoplasm	peptidase
-0.089	0.914846	0.218	APH1B		APH1B	aph-1 homolog B, gamma-secretase subunit	Other	peptidase
-0.285	0.752014	0.0352	API5		API5	apoptosis inhibitor 5	Cytoplasm	other
-0.051	0.950279	0.375	APIP		APIP	APAF1 interacting protein	Cytoplasm	enzyme
-0.075	0.927743	0.432	APITD1-CORT/CENPS
0.086	1.08981	0.363	APLF		APLF	aprataxin and PNKP like factor	Cytoplasm	enzyme
0.45	1.56831	0.0457	APLN		APLN	apelin	Extracellular Space	other
0.042	1.04289	0.418	APLP1		APLP1	amyloid beta precursor like protein 1	Extracellular Space	other
0.127	1.13542	0.0337	APLP2		APLP2	amyloid beta precursor like protein 2	Cytoplasm	other
-0.014	0.986098	0.677	APMAP		APMAP	adipocyte plasma membrane associated protein	Plasma Membrane	enzyme
0.164	1.17821	0.037	APOA1		APOA1	apolipoprotein A1	Extracellular Space	transporter	ISIS 681257
0.023	1.02327	0.557	APOBEC3C		APOBEC3C	apolipoprotein B mRNA editing enzyme catalytic subunit 3C	Other	enzyme
0.156	1.16883	0.0922	APOBEC3F		APOBEC3F	apolipoprotein B mRNA editing enzyme catalytic subunit 3F	Cytoplasm	enzyme
0.118	1.12524	0.173	APOBEC3G		APOBEC3G	apolipoprotein B mRNA editing enzyme catalytic subunit 3G	Nucleus	enzyme
0.09	1.09417	0.629	APOC1		APOC1	apolipoprotein C1	Extracellular Space	transporter
0.551	1.73499	0.089	APOD		APOD	apolipoprotein D	Extracellular Space	transporter
0.34	1.40495	0.0475	APOE		APOE	apolipoprotein E	Extracellular Space	transporter
0.05	1.05127	0.274	APOL1		APOL1	apolipoprotein L1	Extracellular Space	transporter
-0.153	0.85813	0.0357	APOL2		APOL2	apolipoprotein L2	Cytoplasm	other
-0.117	0.889585	0.304	APOL3		APOL3	apolipoprotein L3	Cytoplasm	transporter
-0.011	0.98906	0.85	APOL4		APOL4	apolipoprotein L4	Extracellular Space	other
-0.118	0.888696	0.124	APOL6		APOL6	apolipoprotein L6	Extracellular Space	transporter
0.102	1.10738	0.0643	APOLD1		APOLD1	apolipoprotein L domain containing 1	Other	other
-0.043	0.957911	0.678	APOM		APOM	apolipoprotein M	Plasma Membrane	transporter
0.023	1.02327	0.62	APOO		APOO	apolipoprotein O	Extracellular Space	other
0.09	1.09417	0.0659	APOOL		APOOL	apolipoprotein O like	Extracellular Space	other
-0.132	0.876341	0.0601	APOPT1		APOPT1	apoptogenic 1, mitochondrial	Cytoplasm	other
0.178	1.19483	0.0337	APP		APP	amyloid beta precursor protein	Plasma Membrane	other	bapineuzumab, florbetapir F18, florbetaben F
-0.16	0.852144	0.0755	APPBP2		APPBP2	amyloid beta precursor protein binding protein 2	Cytoplasm	other
-0.143	0.866754	0.181	APPL1		APPL1	adaptor protein, phosphotyrosine interacting with PH domain and leucine zipper 1	Cytoplasm	other
0.088	1.09199	0.075	APPL2		APPL2	adaptor protein, phosphotyrosine interacting with PH domain and leucine zipper 2	Cytoplasm	other
-0.084	0.919431	0.154	APRT		APRT	adenine phosphoribosyltransferase	Cytoplasm	enzyme
-0.076	0.926816	0.572	APTR		APTR	Alu-mediated CDKN1A/p21 transcriptional regulator	Other	other
-0.189	0.827787	0.0586	APTX		APTX	aprataxin	Nucleus	phosphatase
-0.021	0.979219	0.871	AQP1		AQP1	aquaporin 1 (Colton blood group)	Plasma Membrane	transporter
0.096	1.10076	0.377	AQP3		AQP3	aquaporin 3 (Gill blood group)	Plasma Membrane	transporter
-0.184	0.831936	0.383	AQP7P3		AQP7P3	aquaporin 7 pseudogene 3	Cytoplasm	other
-0.108	0.897628	0.16	AQR		AQR	aquarius intron-binding spliceosomal factor	Nucleus	other
0.043	1.04394	0.352	AR		AR	androgen receptor	Nucleus	ligand-dependent nuclear receptor	estradiol valerate/testosterone enanthate, estradiol cypionate/testosterone cypionate, BMS-641988, cyproterone acetate/ethinyl estradiol, enzalutamide, galeterone, ostarine, 1-testosterone, flutamide/goserelin, nandrolone phenpropionate, androgen receptor antagonist, apalutamide, darolutamide, AZD3514, APC-100, EPI-506, bicalutamide/leuprolide, bicalutamide/goserelin, dexamethasone/enzalutamide, …
-0.071	0.931462	0.14	ARAF		ARAF	A-Raf proto-oncogene, serine/threonine kinase	Cytoplasm	kinase	vemurafenib, MLN2480, cobimetinib/vemurafenib, dabrafenib/trametinib/vemurafenib, cetuximab/vemurafenib, trametinib/vemurafenib, irinotecan/panitumumab/vemurafenib, cetuximab/irinotecan/vemurafenib
0.158	1.17117	0.0337	ARAP1		ARAP1	ArfGAP with RhoGAP domain, ankyrin repeat and PH domain 1	Cytoplasm	other
0.02	1.0202	0.765	ARAP2		ARAP2	ArfGAP with RhoGAP domain, ankyrin repeat and PH domain 2	Cytoplasm	other
0.096	1.10076	0.278	ARAP3		ARAP3	ArfGAP with RhoGAP domain, ankyrin repeat and PH domain 3	Cytoplasm	other
-0.055	0.946485	0.155	ARCN1		ARCN1	archain 1	Cytoplasm	other
0.513	1.67029	0.114	AREG		AREG	amphiregulin	Extracellular Space	growth factor
-0.124	0.88338	0.0984	AREL1		AREL1	apoptosis resistant E3 ubiquitin protein ligase 1	Cytoplasm	enzyme
-0.142	0.867621	0.0736	ARF1		ARF1	ADP ribosylation factor 1	Cytoplasm	enzyme
-0.038	0.962713	0.221	ARF3		ARF3	ADP ribosylation factor 3	Cytoplasm	enzyme
-0.032	0.968507	0.437	ARF4		ARF4	ADP ribosylation factor 4	Cytoplasm	enzyme
-0.073	0.929601	0.248	ARF4-AS1		ARF4-AS1		Other	other
-0.034	0.966572	0.491	ARF5		ARF5	ADP ribosylation factor 5	Cytoplasm	enzyme
-0.171	0.842822	0.0578	ARF6		ARF6	ADP ribosylation factor 6	Plasma Membrane	transporter
-0.015	0.985112	0.841	ARFGAP1		ARFGAP1	ADP ribosylation factor GTPase activating protein 1	Cytoplasm	transporter
-0.342	0.710348	0.0331	ARFGAP2		ARFGAP2	ADP ribosylation factor GTPase activating protein 2	Nucleus	other
0.03	1.03045	0.223	ARFGAP3		ARFGAP3	ADP ribosylation factor GTPase activating protein 3	Cytoplasm	transporter
-0.085	0.918512	0.192	ARFGEF1		ARFGEF1	ADP ribosylation factor guanine nucleotide exchange factor 1	Cytoplasm	other
-0.128	0.879853	0.102	ARFGEF2		ARFGEF2	ADP ribosylation factor guanine nucleotide exchange factor 2	Cytoplasm	other
-0.045	0.955997	0.405	ARFIP1		ARFIP1	ADP ribosylation factor interacting protein 1	Cytoplasm	other
-0.011	0.98906	0.841	ARFIP2		ARFIP2	ADP ribosylation factor interacting protein 2	Cytoplasm	other
-0.117	0.889585	0.0414	ARFRP1		ARFRP1	ADP ribosylation factor related protein 1	Cytoplasm	enzyme
-0.016	0.984127	0.85	ARG2		ARG2	arginase 2	Cytoplasm	enzyme
0.063	1.06503	0.0525	ARGLU1		ARGLU1	arginine and glutamate rich 1	Other	other
-0.059	0.942707	0.433	ARHGAP1		ARHGAP1	Rho GTPase activating protein 1	Cytoplasm	other
0.062	1.06396	0.0853	ARHGAP10		ARHGAP10	Rho GTPase activating protein 10	Cytoplasm	other
-0.006	0.994018	0.969	ARHGAP11A		ARHGAP11A	Rho GTPase activating protein 11A	Cytoplasm	other
-0.12	0.88692	0.0842	ARHGAP12		ARHGAP12	Rho GTPase activating protein 12	Cytoplasm	other
-0.128	0.879853	0.0619	ARHGAP17		ARHGAP17	Rho GTPase activating protein 17	Cytoplasm	other
0.181	1.19842	0.203	ARHGAP18		ARHGAP18	Rho GTPase activating protein 18	Cytoplasm	other
-0.053	0.94838	0.551	ARHGAP19		ARHGAP19	Rho GTPase activating protein 19	Cytoplasm	other
-0.169	0.844509	0.143	ARHGAP20		ARHGAP20	Rho GTPase activating protein 20	Cytoplasm	other
-0.134	0.87459	0.176	ARHGAP21		ARHGAP21	Rho GTPase activating protein 21	Cytoplasm	other
0.145	1.15604	0.122	ARHGAP22		ARHGAP22	Rho GTPase activating protein 22	Cytoplasm	other
-0.036	0.96464	0.672	ARHGAP23		ARHGAP23	Rho GTPase activating protein 23	Cytoplasm	other
-0.048	0.953134	0.533	ARHGAP24		ARHGAP24	Rho GTPase activating protein 24	Cytoplasm	other
0.447	1.56361	0.0331	ARHGAP25		ARHGAP25	Rho GTPase activating protein 25	Cytoplasm	other
0.16	1.17351	0.0479	ARHGAP26		ARHGAP26	Rho GTPase activating protein 26	Cytoplasm	other
-0.393	0.675029	0.0349	ARHGAP27		ARHGAP27	Rho GTPase activating protein 27	Cytoplasm	other
0.067	1.0693	0.49	ARHGAP28		ARHGAP28	Rho GTPase activating protein 28	Cytoplasm	other
0.099	1.10407	0.277	ARHGAP29		ARHGAP29	Rho GTPase activating protein 29	Cytoplasm	other
0.019	1.01918	0.868	ARHGAP31		ARHGAP31	Rho GTPase activating protein 31	Cytoplasm	other
0.047	1.04812	0.458	ARHGAP32		ARHGAP32	Rho GTPase activating protein 32	Cytoplasm	other
-0.04	0.960789	0.486	ARHGAP35		ARHGAP35	Rho GTPase activating protein 35	Nucleus	transcription regulator
-0.108	0.897628	0.152	ARHGAP39		ARHGAP39	Rho GTPase activating protein 39	Nucleus	other
-0.032	0.968507	0.726	ARHGAP42	D	ARHGAP42	Rho GTPase activating protein 42	Other	other
0.054	1.05548	0.533	ARHGAP44		ARHGAP44	Rho GTPase activating protein 44	Cytoplasm	other
-0.24	0.786628	0.0342	ARHGAP45		ARHGAP45	Rho GTPase activating protein 45	Cytoplasm	transporter
-0.156	0.855559	0.167	ARHGAP5		ARHGAP5	Rho GTPase activating protein 5	Cytoplasm	enzyme
-0.2	0.818731	0.0808	ARHGAP5-AS1		ARHGAP5-AS1	ARHGAP5 antisense RNA 1 (head to head)	Other	other
0.237	1.26744	0.0628	ARHGAP6		ARHGAP6	Rho GTPase activating protein 6	Cytoplasm	other
-0.19	0.826959	0.041	ARHGDIA		ARHGDIA	Rho GDP dissociation inhibitor alpha	Cytoplasm	other
0.383	1.46668	0.0397	ARHGDIB		ARHGDIB	Rho GDP dissociation inhibitor beta	Cytoplasm	enzyme
-0.148	0.862431	0.166	ARHGDIG		ARHGDIG	Rho GDP dissociation inhibitor gamma	Cytoplasm	other
0.026	1.02634	0.478	ARHGEF1		ARHGEF1	Rho guanine nucleotide exchange factor 1	Cytoplasm	other
0.145	1.15604	0.0425	ARHGEF10		ARHGEF10	Rho guanine nucleotide exchange factor 10	Cytoplasm	enzyme
-0.012	0.988072	0.878	ARHGEF10L		ARHGEF10L	Rho guanine nucleotide exchange factor 10 like	Cytoplasm	enzyme
-0.11	0.895834	0.0923	ARHGEF11		ARHGEF11	Rho guanine nucleotide exchange factor 11	Cytoplasm	other
-0.036	0.96464	0.443	ARHGEF12		ARHGEF12	Rho guanine nucleotide exchange factor 12	Cytoplasm	other
0.179	1.19602	0.0697	ARHGEF17		ARHGEF17	Rho guanine nucleotide exchange factor 17	Cytoplasm	other
-0.121	0.886034	0.123	ARHGEF18		ARHGEF18	Rho/Rac guanine nucleotide exchange factor 18	Cytoplasm	other
0.199	1.22018	0.0405	ARHGEF19		ARHGEF19	Rho guanine nucleotide exchange factor 19	Cytoplasm	other
-0.117	0.889585	0.0782	ARHGEF2		ARHGEF2	Rho/Rac guanine nucleotide exchange factor 2	Cytoplasm	other
0.219	1.24483	0.0352	ARHGEF25		ARHGEF25	Rho guanine nucleotide exchange factor 25	Cytoplasm	other
-0.162	0.850441	0.12	ARHGEF26		ARHGEF26	Rho guanine nucleotide exchange factor 26	Plasma Membrane	other
-0.18	0.83527	0.0613	ARHGEF26-AS1		ARHGEF26-AS1	ARHGEF26 antisense RNA 1	Other	other
0.347	1.41482	0.0592	ARHGEF28		ARHGEF28	Rho guanine nucleotide exchange factor 28	Cytoplasm	other
0.042	1.04289	0.277	ARHGEF3		ARHGEF3	Rho guanine nucleotide exchange factor 3	Cytoplasm	other
-0.107	0.898526	0.481	ARHGEF34P		ARHGEF34P	Rho guanine nucleotide exchange factor 34, pseudogene	Other	other
-0.161	0.851292	0.0457	ARHGEF35		ARHGEF35	Rho guanine nucleotide exchange factor 35	Other	other
0.304	1.35527	0.0337	ARHGEF37		ARHGEF37	Rho guanine nucleotide exchange factor 37	Other	other
0.098	1.10296	0.113	ARHGEF4		ARHGEF4	Rho guanine nucleotide exchange factor 4	Cytoplasm	other
-0.013	0.987084	0.91	ARHGEF40		ARHGEF40	Rho guanine nucleotide exchange factor 40	Other	other
-0.167	0.8462	0.0358	ARHGEF5		ARHGEF5	Rho guanine nucleotide exchange factor 5	Cytoplasm	other
0.099	1.10407	0.205	ARHGEF6		ARHGEF6	Rac/Cdc42 guanine nucleotide exchange factor 6	Cytoplasm	other
-0.064	0.938005	0.32	ARHGEF7		ARHGEF7	Rho guanine nucleotide exchange factor 7	Cytoplasm	other
0.119	1.12637	0.0459	ARHGEF9		ARHGEF9	Cdc42 guanine nucleotide exchange factor 9	Cytoplasm	other
-0.192	0.825307	0.0545	ARID1A		ARID1A	AT-rich interaction domain 1A	Nucleus	transcription regulator
-0.038	0.962713	0.488	ARID1B		ARID1B	AT-rich interaction domain 1B	Nucleus	transcription regulator
-0.145	0.865022	0.0856	ARID2		ARID2	AT-rich interaction domain 2	Nucleus	transcription regulator
0.04	1.04081	0.66	ARID3A		ARID3A	AT-rich interaction domain 3A	Nucleus	transcription regulator
0.081	1.08437	0.328	ARID3B		ARID3B	AT-rich interaction domain 3B	Nucleus	transcription regulator
-0.034	0.966572	0.273	ARID4A		ARID4A	AT-rich interaction domain 4A	Nucleus	transcription regulator
-0.193	0.824482	0.0353	ARID4B		ARID4B	AT-rich interaction domain 4B	Nucleus	enzyme
-0.203	0.816278	0.226	ARID5A		ARID5A	AT-rich interaction domain 5A	Nucleus	transcription regulator
0.067	1.0693	0.325	ARID5B		ARID5B	AT-rich interaction domain 5B	Nucleus	transcription regulator
-0.276	0.758813	0.0466	ARIH1		ARIH1	ariadne RBR E3 ubiquitin protein ligase 1	Cytoplasm	enzyme
-0.215	0.806541	0.0405	ARIH2		ARIH2	ariadne RBR E3 ubiquitin protein ligase 2	Nucleus	enzyme
-0.084	0.919431	0.338	ARIH2OS		ARIH2OS	ariadne RBR E3 ubiquitin protein ligase 2 opposite strand	Other	other
-0.006	0.994018	0.913	ARL1		ARL1	ADP ribosylation factor like GTPase 1	Cytoplasm	enzyme
0.148	1.15951	0.0532	ARL10		ARL10	ADP ribosylation factor like GTPase 10	Other	other
0.066	1.06823	0.303	ARL13B		ARL13B	ADP ribosylation factor like GTPase 13B	Extracellular Space	other
-0.224	0.799315	0.0344	ARL14EP		ARL14EP	ADP ribosylation factor like GTPase 14 effector protein	Other	other
0.134	1.14339	0.19	ARL15		ARL15	ADP ribosylation factor like GTPase 15	Cytoplasm	other
-0.132	0.876341	0.0384	ARL16		ARL16	ADP ribosylation factor like GTPase 16	Cytoplasm	other
-0.052	0.949329	0.486	ARL17A/ARL17B
-0.058	0.94365	0.284	ARL2		ARL2	ADP ribosylation factor like GTPase 2	Cytoplasm	enzyme
0.011	1.01106	0.865	ARL2BP		ARL2BP	ADP ribosylation factor like GTPase 2 binding protein	Cytoplasm	transcription regulator
0.097	1.10186	0.0463	ARL3		ARL3	ADP ribosylation factor like GTPase 3	Cytoplasm	enzyme
-0.015	0.985112	0.88	ARL4A		ARL4A	ADP ribosylation factor like GTPase 4A	Nucleus	enzyme
-0.204	0.815462	0.255	ARL4C		ARL4C	ADP ribosylation factor like GTPase 4C	Nucleus	enzyme
-0.076	0.926816	0.203	ARL4D		ARL4D	ADP ribosylation factor like GTPase 4D	Nucleus	enzyme
0.051	1.05232	0.251	ARL5A		ARL5A	ADP ribosylation factor like GTPase 5A	Other	enzyme
-0.062	0.939883	0.421	ARL5B		ARL5B	ADP ribosylation factor like GTPase 5B	Other	enzyme
0.019	1.01918	0.826	ARL6		ARL6	ADP ribosylation factor like GTPase 6	Cytoplasm	transporter
-0.092	0.912105	0.302	ARL6IP1		ARL6IP1	ADP ribosylation factor like GTPase 6 interacting protein 1	Cytoplasm	other
-0.046	0.955042	0.39	ARL6IP4		ARL6IP4	ADP ribosylation factor like GTPase 6 interacting protein 4	Nucleus	other
-0.086	0.917594	0.195	ARL6IP5		ARL6IP5	ADP ribosylation factor like GTPase 6 interacting protein 5	Cytoplasm	other
-0.064	0.938005	0.488	ARL6IP6		ARL6IP6	ADP ribosylation factor like GTPase 6 interacting protein 6	Other	other
-0.169	0.844509	0.0553	ARL8A		ARL8A	ADP ribosylation factor like GTPase 8A	Cytoplasm	enzyme
-0.238	0.788203	0.0581	ARL8B		ARL8B	ADP ribosylation factor like GTPase 8B	Plasma Membrane	enzyme
-0.102	0.90303	0.0897	ARMC1		ARMC1	armadillo repeat containing 1	Cytoplasm	other
-0.016	0.984127	0.812	ARMC10		ARMC10	armadillo repeat containing 10	Cytoplasm	other
-0.184	0.831936	0.0532	ARMC5		ARMC5	armadillo repeat containing 5	Cytoplasm	other
-0.221	0.801717	0.0337	ARMC6		ARMC6	armadillo repeat containing 6	Cytoplasm	other
-0.194	0.823658	0.0337	ARMC7		ARMC7	armadillo repeat containing 7	Cytoplasm	other
-0.186	0.830274	0.0337	ARMC8		ARMC8	armadillo repeat containing 8	Nucleus	other
0.126	1.13428	0.118	ARMC9		ARMC9	armadillo repeat containing 9	Cytoplasm	other
-0.186	0.830274	0.132	ARMCX1		ARMCX1	armadillo repeat containing X-linked 1	Other	other
0.231	1.25986	0.0337	ARMCX2		ARMCX2	armadillo repeat containing X-linked 2	Other	other
0.082	1.08546	0.0572	ARMCX3		ARMCX3	armadillo repeat containing X-linked 3	Cytoplasm	other
0.213	1.23738	0.0337	ARMCX4		ARMCX4	armadillo repeat containing X-linked 4	Other	other
-0.122	0.885148	0.0824	ARMCX5		ARMCX5	armadillo repeat containing X-linked 5	Other	other
0.017	1.01715	0.779	ARMCX5-GPRASP2/GPRASP2
-0.137	0.87197	0.124	ARMCX6		ARMCX6	armadillo repeat containing X-linked 6	Other	other
-0.136	0.872843	0.15	ARMT1		ARMT1	acidic residue methyltransferase 1	Other	enzyme
-0.031	0.969476	0.425	ARNT		ARNT	aryl hydrocarbon receptor nuclear translocator	Nucleus	transcription regulator
0.314	1.36889	0.0474	ARNT2		ARNT2	aryl hydrocarbon receptor nuclear translocator 2	Nucleus	transcription regulator
-0.259	0.771823	0.0668	ARNTL		ARNTL	aryl hydrocarbon receptor nuclear translocator like	Nucleus	transcription regulator
0.147	1.15835	0.0882	ARNTL2		ARNTL2	aryl hydrocarbon receptor nuclear translocator like 2	Nucleus	transcription regulator
0.029	1.02942	0.576	ARPC1A		ARPC1A	actin related protein 2/3 complex subunit 1A	Extracellular Space	other
0.157	1.17	0.0337	ARPC1B		ARPC1B	actin related protein 2/3 complex subunit 1B	Cytoplasm	other
-0.084	0.919431	0.0765	ARPC2		ARPC2	actin related protein 2/3 complex subunit 2	Cytoplasm	other
-0.037	0.963676	0.407	ARPC3		ARPC3	actin related protein 2/3 complex subunit 3	Cytoplasm	other
-0.122	0.885148	0.0337	ARPC4		ARPC4	actin related protein 2/3 complex subunit 4	Cytoplasm	other
0.109	1.11516	0.423	ARPC4-TTLL3		ARPC4-TTLL3	ARPC4-TTLL3 readthrough	Other	other
-0.016	0.984127	0.769	ARPC5		ARPC5	actin related protein 2/3 complex subunit 5	Cytoplasm	other
-0.241	0.785842	0.0425	ARPC5L		ARPC5L	actin related protein 2/3 complex subunit 5 like	Cytoplasm	other
0.063	1.06503	0.255	ARPIN/C15orf38-AP3S2
-0.134	0.87459	0.136	ARPP19		ARPP19	cAMP regulated phosphoprotein 19	Cytoplasm	transporter
0.045	1.04603	0.617	ARRB1		ARRB1	arrestin beta 1	Cytoplasm	other
-0.013	0.987084	0.867	ARRB2		ARRB2	arrestin beta 2	Cytoplasm	other
0.038	1.03873	0.447	ARRDC1		ARRDC1	arrestin domain containing 1	Cytoplasm	other
-0.027	0.973361	0.712	ARRDC1-AS1		ARRDC1-AS1	ARRDC1 antisense RNA 1	Other	other
-0.077	0.92589	0.488	ARRDC2		ARRDC2	arrestin domain containing 2	Other	other
-0.122	0.885148	0.385	ARRDC3		ARRDC3	arrestin domain containing 3	Plasma Membrane	other
-0.323	0.723974	0.0496	ARRDC4		ARRDC4	arrestin domain containing 4	Plasma Membrane	other
0.132	1.14111	0.0392	ARSA		ARSA	arylsulfatase A	Cytoplasm	enzyme
0.127	1.13542	0.0617	ARSB		ARSB	arylsulfatase B	Cytoplasm	enzyme
0.193	1.21288	0.0405	ARSD		ARSD	arylsulfatase D	Cytoplasm	enzyme
0.207	1.22998	0.038	ARSG		ARSG	arylsulfatase G	Cytoplasm	enzyme
-0.048	0.953134	0.626	ARSI		ARSI	arylsulfatase family member I	Extracellular Space	enzyme
-0.017	0.983144	0.828	ARSJ		ARSJ	arylsulfatase family member J	Extracellular Space	enzyme
0.003	1.003	0.973	ARSK		ARSK	arylsulfatase family member K	Extracellular Space	enzyme
0.167	1.18175	0.161	ART4		ART4	ADP-ribosyltransferase 4 (Dombrock blood group)	Nucleus	enzyme
0.05	1.05127	0.399	ARV1		ARV1	ARV1 homolog, fatty acid homeostasis modulator	Cytoplasm	transporter
0.043	1.04394	0.53	ARVCF		ARVCF	ARVCF, delta catenin family member	Plasma Membrane	other
0.032	1.03252	0.294	ASAH1		ASAH1	N-acylsphingosine amidohydrolase 1	Cytoplasm	enzyme
-0.141	0.868489	0.295	ASAH2B		ASAH2B	N-acylsphingosine amidohydrolase 2B	Cytoplasm	other
0.002	1.002	0.983	ASAP1		ASAP1	ArfGAP with SH3 domain, ankyrin repeat and PH domain 1	Plasma Membrane	other
0.232	1.26112	0.0439	ASAP2		ASAP2	ArfGAP with SH3 domain, ankyrin repeat and PH domain 2	Nucleus	other
0.011	1.01106	0.855	ASAP3		ASAP3	ArfGAP with SH3 domain, ankyrin repeat and PH domain 3	Plasma Membrane	other
0.166	1.18057	0.0617	ASB1		ASB1	ankyrin repeat and SOCS box containing 1	Nucleus	transcription regulator
-0.055	0.946485	0.357	ASB13		ASB13	ankyrin repeat and SOCS box containing 13	Cytoplasm	other
0.133	1.14225	0.0763	ASB16		ASB16	ankyrin repeat and SOCS box containing 16	Cytoplasm	other
0.021	1.02122	0.773	ASB16-AS1		ASB16-AS1	ASB16 antisense RNA 1	Other	other
-0.013	0.987084	0.716	ASB3/GPR75-ASB3
-0.303	0.738599	0.0337	ASB6		ASB6	ankyrin repeat and SOCS box containing 6	Nucleus	transcription regulator
-0.199	0.81955	0.0488	ASB7		ASB7	ankyrin repeat and SOCS box containing 7	Cytoplasm	other
-0.118	0.888696	0.0626	ASB8		ASB8	ankyrin repeat and SOCS box containing 8	Nucleus	transcription regulator
-0.09	0.913931	0.067	ASCC1		ASCC1	activating signal cointegrator 1 complex subunit 1	Nucleus	transcription regulator
-0.13	0.878095	0.0474	ASCC2		ASCC2	activating signal cointegrator 1 complex subunit 2	Nucleus	other
-0.138	0.871099	0.0902	ASCC3		ASCC3	activating signal cointegrator 1 complex subunit 3	Cytoplasm	enzyme
-0.378	0.685231	0.0754	ASF1A		ASF1A	anti-silencing function 1A histone chaperone	Nucleus	other
0.219	1.24483	0.348	ASF1B		ASF1B	anti-silencing function 1B histone chaperone	Nucleus	other
-0.087	0.916677	0.205	ASH1L		ASH1L	ASH1 like histone lysine methyltransferase	Nucleus	transcription regulator
-0.101	0.903933	0.0855	ASH2L		ASH2L	ASH2 like, histone lysine methyltransferase complex subunit	Nucleus	transcription regulator
0.144	1.15488	0.185	ASIC1		ASIC1	acid sensing ion channel subunit 1	Plasma Membrane	ion channel	diclofenac/omeprazole, diclofenac/misoprostol, diclofenac, amiloride, amiloride/hydrochlorothiazide
0.017	1.01715	0.784	ASIC3		ASIC3	acid sensing ion channel subunit 3	Plasma Membrane	ion channel	amiloride, amiloride/hydrochlorothiazide, agmatine
0.105	1.11071	0.185	ASL		ASL	argininosuccinate lyase	Cytoplasm	enzyme
0.018	1.01816	0.668	ASMTL		ASMTL	acetylserotonin O-methyltransferase like	Cytoplasm	enzyme
0.378	1.45936	0.0491	ASMTL-AS1		ASMTL-AS1	ASMTL antisense RNA 1	Other	other
-0.247	0.781141	0.0396	ASNA1		ASNA1	arsA arsenite transporter, ATP-binding, homolog 1 (bacterial)	Nucleus	transporter
0.001	1.001	0.992	ASNS		ASNS	asparagine synthetase (glutamine-hydrolyzing)	Cytoplasm	enzyme
-0.182	0.833601	0.0434	ASNSD1		ASNSD1	asparagine synthetase domain containing 1	Other	enzyme
-0.033	0.967539	0.596	ASPH		ASPH	aspartate beta-hydroxylase	Cytoplasm	enzyme
0.035	1.03562	0.458	ASPHD1		ASPHD1	aspartate beta-hydroxylase domain containing 1	Other	other
0.024	1.02429	0.765	ASPHD2		ASPHD2	aspartate beta-hydroxylase domain containing 2	Other	enzyme
-0.001	0.999	0.997	ASPN		ASPN	asporin	Extracellular Space	other
-0.057	0.944594	0.185	ASPSCR1		ASPSCR1	ASPSCR1, UBX domain containing tether for SLC2A4	Cytoplasm	other
0.11	1.11628	0.0666	ASS1		ASS1	argininosuccinate synthase 1	Cytoplasm	enzyme
-0.104	0.901225	0.164	ASTE1		ASTE1	asteroid homolog 1	Other	other
0.117	1.12412	0.0971	ASTN1		ASTN1	astrotactin 1	Other	other
-0.297	0.743044	0.0331	ASTN2		ASTN2	astrotactin 2	Cytoplasm	other
-0.122	0.885148	0.119	ASUN		INTS13	integrator complex subunit 13	Cytoplasm	other
-0.156	0.855559	0.038	ASXL1		ASXL1	ASXL transcriptional regulator 1	Nucleus	transcription regulator
-0.181	0.834435	0.0906	ASXL2		ASXL2	ASXL transcriptional regulator 2	Extracellular Space	other
-0.139	0.870228	0.112	ATAD1		ATAD1	ATPase family, AAA domain containing 1	Plasma Membrane	enzyme
-0.015	0.985112	0.89	ATAD2		ATAD2	ATPase family, AAA domain containing 2	Nucleus	enzyme
-0.182	0.833601	0.0422	ATAD2B		ATAD2B	ATPase family, AAA domain containing 2B	Nucleus	other
-0.061	0.940823	0.387	ATAD3A		ATAD3A	ATPase family, AAA domain containing 3A	Cytoplasm	other
-0.239	0.787415	0.0774	ATAD3B		ATAD3B	ATPase family, AAA domain containing 3B	Nucleus	other
0.064	1.06609	0.146	ATAT1		ATAT1	alpha tubulin acetyltransferase 1	Cytoplasm	enzyme
-0.059	0.942707	0.472	ATE1		ATE1	arginyltransferase 1	Nucleus	enzyme
-0.153	0.85813	0.071	ATF1		ATF1	activating transcription factor 1	Nucleus	transcription regulator
-0.106	0.899425	0.0882	ATF2		ATF2	activating transcription factor 2	Nucleus	transcription regulator
-0.95	0.386741	0.0337	ATF3		ATF3	activating transcription factor 3	Nucleus	transcription regulator
-0.218	0.804125	0.0352	ATF4		ATF4	activating transcription factor 4	Nucleus	transcription regulator
-0.208	0.812207	0.0337	ATF5		ATF5	activating transcription factor 5	Nucleus	transcription regulator
0.085	1.08872	0.0461	ATF6		ATF6	activating transcription factor 6	Cytoplasm	transcription regulator
0.117	1.12412	0.052	ATF6B		ATF6B	activating transcription factor 6 beta	Nucleus	transcription regulator
-0.06	0.941765	0.423	ATF7		ATF7	activating transcription factor 7	Nucleus	transcription regulator
0.01	1.01005	0.866	ATF7IP		ATF7IP	activating transcription factor 7 interacting protein	Nucleus	transcription regulator
0.091	1.09527	0.207	ATG10		ATG10	autophagy related 10	Plasma Membrane	enzyme
-0.115	0.891366	0.0983	ATG101		ATG101	autophagy related 101	Cytoplasm	other
-0.131	0.877218	0.0824	ATG12		ATG12	autophagy related 12	Cytoplasm	other
0.021	1.02122	0.431	ATG13		ATG13	autophagy related 13	Cytoplasm	other
-0.192	0.825307	0.0628	ATG14		ATG14	autophagy related 14	Cytoplasm	other
-0.264	0.767974	0.0466	ATG16L1		ATG16L1	autophagy related 16 like 1	Cytoplasm	enzyme
0.316	1.37163	0.057	ATG16L2		ATG16L2	autophagy related 16 like 2	Extracellular Space	other
-0.184	0.831936	0.0847	ATG2A		ATG2A	autophagy related 2A	Plasma Membrane	other
-0.083	0.920351	0.245	ATG2B		ATG2B	autophagy related 2B	Nucleus	other
-0.196	0.822012	0.0352	ATG3		ATG3	autophagy related 3	Cytoplasm	enzyme
0.059	1.06078	0.273	ATG4A		ATG4A	autophagy related 4A cysteine peptidase	Cytoplasm	peptidase
-0.191	0.826133	0.0492	ATG4B		ATG4B	autophagy related 4B cysteine peptidase	Cytoplasm	peptidase
0.007	1.00702	0.931	ATG4C		ATG4C	autophagy related 4C cysteine peptidase	Cytoplasm	peptidase
-0.123	0.884264	0.125	ATG4D		ATG4D	autophagy related 4D cysteine peptidase	Cytoplasm	peptidase
-0.12	0.88692	0.0764	ATG5		ATG5	autophagy related 5	Cytoplasm	other
0.084	1.08763	0.15	ATG7		ATG7	autophagy related 7	Cytoplasm	enzyme
-0.144	0.865888	0.117	ATG9A		ATG9A	autophagy related 9A	Cytoplasm	other
-0.132	0.876341	0.058	ATIC		ATIC	5-aminoimidazole-4-carboxamide ribonucleotide formyltransferase/IMP cyclohydrolase	Cytoplasm	enzyme	gemcitabine/pemetrexed, pembrolizumab/pemetrexed, pemetrexed
-0.013	0.987084	0.892	ATL1		ATL1	atlastin GTPase 1	Cytoplasm	enzyme
-0.186	0.830274	0.0352	ATL2		ATL2	atlastin GTPase 2	Cytoplasm	other
-0.106	0.899425	0.173	ATL3		ATL3	atlastin GTPase 3	Cytoplasm	other
0.15	1.16183	0.049	ATM		ATM	ATM serine/threonine kinase	Nucleus	kinase	AZD0156, AZD1390
-0.165	0.847894	0.0682	ATMIN		ATMIN	ATM interactor	Nucleus	other
-0.221	0.801717	0.0389	ATN1		ATN1	atrophin 1	Nucleus	transcription regulator
-0.352	0.70328	0.193	ATOH8		ATOH8	atonal bHLH transcription factor 8	Nucleus	transcription regulator
-0.051	0.950279	0.322	ATOX1		ATOX1	antioxidant 1 copper chaperone	Cytoplasm	transporter
0.193	1.21288	0.109	ATP10A		ATP10A	ATPase phospholipid transporting 10A (putative)	Plasma Membrane	transporter
0.002	1.002	0.98	ATP10D		ATP10D	ATPase phospholipid transporting 10D (putative)	Cytoplasm	transporter
0.011	1.01106	0.872	ATP11A		ATP11A	ATPase phospholipid transporting 11A	Plasma Membrane	transporter
0.08	1.08329	0.119	ATP11B		ATP11B	ATPase phospholipid transporting 11B (putative)	Plasma Membrane	transporter
-0.032	0.968507	0.636	ATP11C		ATP11C	ATPase phospholipid transporting 11C	Plasma Membrane	transporter
-0.048	0.953134	0.4	ATP13A1		ATP13A1	ATPase 13A1	Extracellular Space	transporter
-0.07	0.932394	0.475	ATP13A2		ATP13A2	ATPase cation transporting 13A2	Cytoplasm	transporter
-0.078	0.924964	0.365	ATP13A3		ATP13A3	ATPase 13A3	Extracellular Space	transporter
-0.039	0.961751	0.544	ATP1A1		ATP1A1	ATPase Na+/K+ transporting subunit alpha 1	Plasma Membrane	transporter	digoxin, acetyldigitoxin derivative, trichloromethiazide, ciclopirox olamine, ethacrynic acid, reserpine/trichloromethiazide, bretylium, perphenazine, ouabain, digitoxin
0.156	1.16883	0.213	ATP1A1-AS1		ATP1A1-AS1	ATP1A1 antisense RNA 1	Other	other
0.08	1.08329	0.488	ATP1B1		ATP1B1	ATPase Na+/K+ transporting subunit beta 1	Plasma Membrane	transporter
-0.07	0.932394	0.41	ATP1B3		ATP1B3	ATPase Na+/K+ transporting subunit beta 3	Plasma Membrane	transporter
-0.058	0.94365	0.581	ATP23		ATP23	ATP23 metallopeptidase and ATP synthase assembly factor homolog	Plasma Membrane	kinase
-0.019	0.981179	0.851	ATP2A1-AS1		ATP2A1-AS1	ATP2A1 antisense RNA 1	Other	other
0.16	1.17351	0.0715	ATP2A2		ATP2A2	ATPase sarcoplasmic/endoplasmic reticulum Ca2+ transporting 2	Cytoplasm	transporter
0.287	1.33242	0.0409	ATP2A3		ATP2A3	ATPase sarcoplasmic/endoplasmic reticulum Ca2+ transporting 3	Cytoplasm	transporter
-0.171	0.842822	0.204	ATP2B1		ATP2B1	ATPase plasma membrane Ca2+ transporting 1	Plasma Membrane	transporter
0.031	1.03149	0.61	ATP2B4		ATP2B4	ATPase plasma membrane Ca2+ transporting 4	Plasma Membrane	transporter
0.009	1.00904	0.87	ATP2C1		ATP2C1	ATPase secretory pathway Ca2+ transporting 1	Cytoplasm	transporter	sevoflurane, isoflurane, desflurane, enflurane, Ca2+
-0.017	0.983144	0.519	ATP5A1		ATP5F1A	ATP synthase F1 subunit alpha	Cytoplasm	transporter
-0.134	0.87459	0.0716	ATP5B		ATP5F1B	ATP synthase F1 subunit beta	Cytoplasm	transporter
-0.066	0.936131	0.103	ATP5C1		ATP5F1C	ATP synthase F1 subunit gamma	Cytoplasm	transporter
0.028	1.0284	0.448	ATP5D		ATP5F1D	ATP synthase F1 subunit delta	Cytoplasm	transporter
-0.029	0.971416	0.483	ATP5E		ATP5F1E	ATP synthase F1 subunit epsilon	Cytoplasm	other
-0.152	0.858988	0.0337	ATP5F1		ATP5PB	ATP synthase peripheral stalk-membrane subunit b	Cytoplasm	transporter
-0.101	0.903933	0.255	ATP5G1		ATP5MC1	ATP synthase membrane subunit c locus 1	Cytoplasm	transporter
-0.007	0.993024	0.87	ATP5G2		ATP5MC2	ATP synthase membrane subunit c locus 2	Cytoplasm	transporter
-0.108	0.897628	0.0896	ATP5G3		ATP5MC3	ATP synthase membrane subunit c locus 3	Cytoplasm	transporter
-0.043	0.957911	0.144	ATP5H		ATP5PD	ATP synthase peripheral stalk subunit d	Cytoplasm	enzyme
-0.093	0.911194	0.224	ATP5I		ATP5ME	ATP synthase membrane subunit e	Cytoplasm	transporter
-0.03	0.970446	0.475	ATP5J		ATP5PF	ATP synthase peripheral stalk subunit F6	Cytoplasm	transporter
-0.154	0.857272	0.0928	ATP5J2		ATP5MF	ATP synthase membrane subunit f	Cytoplasm	transporter
-0.324	0.72325	0.226	ATP5J2-PTCD1		ATP5MF-PTCD1	ATP5MF-PTCD1 readthrough	Cytoplasm	other
-0.083	0.920351	0.176	ATP5L		ATP5MG	ATP synthase membrane subunit g	Cytoplasm	enzyme
-0.146	0.864158	0.215	ATP5L2		ATP5MGL	ATP synthase membrane subunit g like	Cytoplasm	other
-0.02	0.980199	0.581	ATP5O		ATP5PO	ATP synthase peripheral stalk subunit OSCP	Cytoplasm	transporter
0.022	1.02224	0.622	ATP5S		ATP5S	ATP synthase, H+ transporting, mitochondrial Fo complex subunit s (factor B)	Cytoplasm	transporter
-0.073	0.929601	0.131	ATP5SL		DMAC2	distal membrane arm assembly complex 2	Cytoplasm	other
-0.045	0.955997	0.3	ATP6AP1		ATP6AP1	ATPase H+ transporting accessory protein 1	Cytoplasm	transporter
-0.027	0.973361	0.651	ATP6AP1L		ATP6AP1L	ATPase H+ transporting accessory protein 1 like	Other	other
0.064	1.06609	0.0886	ATP6AP2		ATP6AP2	ATPase H+ transporting accessory protein 2	Cytoplasm	transporter
-0.052	0.949329	0.484	ATP6V0A1		ATP6V0A1	ATPase H+ transporting V0 subunit a1	Cytoplasm	transporter
-0.119	0.887808	0.215	ATP6V0A2		ATP6V0A2	ATPase H+ transporting V0 subunit a2	Cytoplasm	transporter
-0.152	0.858988	0.15	ATP6V0B		ATP6V0B	ATPase H+ transporting V0 subunit b	Cytoplasm	transporter
-0.181	0.834435	0.0967	ATP6V0C		ATP6V0C	ATPase H+ transporting V0 subunit c	Cytoplasm	transporter
-0.213	0.808156	0.0407	ATP6V0D1		ATP6V0D1	ATPase H+ transporting V0 subunit d1	Cytoplasm	transporter
-0.261	0.770281	0.182	ATP6V0D2		ATP6V0D2	ATPase H+ transporting V0 subunit d2	Cytoplasm	transporter
-0.137	0.87197	0.0999	ATP6V0E1		ATP6V0E1	ATPase H+ transporting V0 subunit e1	Cytoplasm	transporter
0.165	1.17939	0.0632	ATP6V0E2		ATP6V0E2	ATPase H+ transporting V0 subunit e2	Cytoplasm	enzyme
-0.261	0.770281	0.0547	ATP6V1A		ATP6V1A	ATPase H+ transporting V1 subunit A	Plasma Membrane	transporter	bafilomycin A1, bafilomycin b1
-0.392	0.675704	0.0401	ATP6V1B2		ATP6V1B2	ATPase H+ transporting V1 subunit B2	Cytoplasm	transporter	gallium nitrate
-0.245	0.782705	0.0452	ATP6V1C1		ATP6V1C1	ATPase H+ transporting V1 subunit C1	Cytoplasm	transporter
-0.119	0.887808	0.144	ATP6V1D		ATP6V1D	ATPase H+ transporting V1 subunit D	Cytoplasm	transporter
-0.133	0.875465	0.0868	ATP6V1E1		ATP6V1E1	ATPase H+ transporting V1 subunit E1	Cytoplasm	transporter
0.039	1.03977	0.615	ATP6V1E2		ATP6V1E2	ATPase H+ transporting V1 subunit E2	Cytoplasm	transporter
-0.139	0.870228	0.164	ATP6V1F		ATP6V1F	ATPase H+ transporting V1 subunit F	Cytoplasm	enzyme
-0.142	0.867621	0.148	ATP6V1G1		ATP6V1G1	ATPase H+ transporting V1 subunit G1	Cytoplasm	transporter
-0.004	0.996008	0.964	ATP6V1G2		ATP6V1G2	ATPase H+ transporting V1 subunit G2	Cytoplasm	transporter
-0.245	0.782705	0.589	ATP6V1G2-DDX39B		ATP6V1G2-DDX39B	ATP6V1G2-DDX39B readthrough (NMD candidate)	Other	other
-0.23	0.794534	0.0466	ATP6V1H		ATP6V1H	ATPase H+ transporting V1 subunit H	Cytoplasm	transporter
0.085	1.08872	0.0915	ATP7A		ATP7A	ATPase copper transporting alpha	Plasma Membrane	transporter
0.053	1.05443	0.185	ATP7B		ATP7B	ATPase copper transporting beta	Cytoplasm	transporter
0.273	1.3139	0.0493	ATP8B1		ATP8B1	ATPase phospholipid transporting 8B1	Plasma Membrane	transporter
0.035	1.03562	0.442	ATP8B2		ATP8B2	ATPase phospholipid transporting 8B2	Plasma Membrane	transporter
0.213	1.23738	0.0895	ATP9A		ATP9A	ATPase phospholipid transporting 9A (putative)	Cytoplasm	transporter
0.039	1.03977	0.394	ATP9B		ATP9B	ATPase phospholipid transporting 9B (putative)	Cytoplasm	transporter
-0.01	0.99005	0.735	ATPAF1		ATPAF1	ATP synthase mitochondrial F1 complex assembly factor 1	Cytoplasm	other
0.07	1.07251	0.168	ATPAF2		ATPAF2	ATP synthase mitochondrial F1 complex assembly factor 2	Cytoplasm	other
-0.01	0.99005	0.847	ATPIF1		ATP5IF1	ATP synthase inhibitory factor subunit 1	Cytoplasm	other
-0.135	0.873716	0.0733	ATR		ATR	ATR serine/threonine kinase	Nucleus	kinase	AZD6738, berzosertib, VX-803, BAY1895344
-0.065	0.937067	0.194	ATRAID		ATRAID	all-trans retinoic acid induced differentiation factor	Nucleus	other
-0.194	0.823658	0.07	ATRIP		ATRIP	ATR interacting protein	Nucleus	kinase
0.083	1.08654	0.0379	ATRN		ATRN	attractin	Extracellular Space	other
0.03	1.03045	0.558	ATRX		ATRX	ATRX, chromatin remodeler	Nucleus	transcription regulator
0.05	1.05127	0.424	ATXN1		ATXN1	ataxin 1	Nucleus	transcription regulator
-0.024	0.976286	0.542	ATXN10		ATXN10	ataxin 10	Cytoplasm	other
-0.3	0.740818	0.0359	ATXN1L		ATXN1L	ataxin 1 like	Nucleus	other
-0.159	0.852996	0.0466	ATXN2		ATXN2	ataxin 2	Nucleus	other
-0.194	0.823658	0.0487	ATXN2L		ATXN2L	ataxin 2 like	Nucleus	other
-0.086	0.917594	0.151	ATXN3		ATXN3	ataxin 3	Nucleus	peptidase
-0.071	0.931462	0.217	ATXN7		ATXN7	ataxin 7	Nucleus	peptidase
-0.029	0.971416	0.694	ATXN7L1		ATXN7L1	ataxin 7 like 1	Other	other
-0.168	0.845354	0.147	ATXN7L2		ATXN7L2	ataxin 7 like 2	Other	other
-0.069	0.933327	0.108	ATXN7L3		ATXN7L3	ataxin 7 like 3	Nucleus	transcription regulator
-0.177	0.83778	0.0503	ATXN7L3B		ATXN7L3B	ataxin 7 like 3B	Cytoplasm	other
0.164	1.17821	0.0614	AUH		AUH	AU RNA binding methylglutaconyl-CoA hydratase	Cytoplasm	enzyme
-0.258	0.772595	0.0557	AUP1		AUP1	AUP1, lipid droplet regulating VLDL assembly factor	Cytoplasm	other
0.034	1.03458	0.598	AURKA		AURKA	aurora kinase A	Nucleus	kinase	tozasertib, MLN8054, alisertib, AT-9283, SNS 314, danusertib, MK 5108, CYC 116, TTP607, AMG 900, ilorasertib, TAS-119
-0.102	0.90303	0.125	AURKAIP1		AURKAIP1	aurora kinase A interacting protein 1	Nucleus	enzyme
-0.158	0.85385	0.0895	AURKC		AURKC	aurora kinase C	Nucleus	kinase	tozasertib, danusertib, GSK1070916, TTP607, AMG 900, ilorasertib
0.093	1.09746	0.243	AUTS2		AUTS2	AUTS2, activator of transcription and developmental regulator	Nucleus	other
0.131	1.13997	0.0633	AVEN		AVEN	apoptosis and caspase activation inhibitor	Nucleus	other
-0.672	0.510686	0.0331	AVIL		AVIL	advillin	Plasma Membrane	other
-0.17	0.843665	0.0845	AVL9		AVL9	AVL9 cell migration associated	Other	other
-0.424	0.654424	0.0426	AVPI1		AVPI1	arginine vasopressin induced 1	Other	other
-0.262	0.769511	0.0499	AXIN1		AXIN1	axin 1	Cytoplasm	other
0.077	1.08004	0.206	AXIN2		AXIN2	axin 2	Cytoplasm	other
0.025	1.02532	0.707	AXL		AXL	AXL receptor tyrosine kinase	Plasma Membrane	kinase	cabozantinib, bemcentinib, cabozantinib/erlotinib, MGCD516, gilteritinib, BPI-9016M, TP-0903, humax-AXL-ADC, bosutinib, ONO-7475, DS-1205c, BA3011, INCB081776, cabozantinib/nivolumab
-0.094	0.910283	0.102	AZI2		AZI2	5-azacytidine induced 2	Cytoplasm	other
-0.215	0.806541	0.0414	AZIN1		AZIN1	antizyme inhibitor 1	Cytoplasm	enzyme
-0.005	0.995012	0.952	AZIN1-AS1		AZIN1-AS1	AZIN1 antisense RNA 1	Other	other
0.191	1.21046	0.205	AZIN2		AZIN2	antizyme inhibitor 2	Cytoplasm	enzyme
0.018	1.01816	0.705	B2M		B2M	beta-2-microglobulin	Plasma Membrane	transmembrane receptor	4'-iodo-4'-deoxydoxorubicin
0.074	1.07681	0.454	B3GALNT1		B3GALNT1	beta-1,3-N-acetylgalactosaminyltransferase 1 (globoside blood group)	Cytoplasm	enzyme
-0.168	0.845354	0.0424	B3GALNT2		B3GALNT2	beta-1,3-N-acetylgalactosaminyltransferase 2	Cytoplasm	enzyme
0.155	1.16766	0.17	B3GALT4		B3GALT4	beta-1,3-galactosyltransferase 4	Cytoplasm	enzyme
-0.115	0.891366	0.0922	B3GALT6		B3GALT6	beta-1,3-galactosyltransferase 6	Cytoplasm	enzyme
0.002	1.002	0.978	B3GAT3		B3GAT3	beta-1,3-glucuronyltransferase 3	Cytoplasm	enzyme
0.004	1.00401	0.982	B3GLCT		B3GLCT	beta 3-glucosyltransferase	Cytoplasm	enzyme
-0.106	0.899425	0.205	B3GNT2		B3GNT2	UDP-GlcNAc:betaGal beta-1,3-N-acetylglucosaminyltransferase 2	Cytoplasm	enzyme
-0.13	0.878095	0.43	B3GNT5		B3GNT5	UDP-GlcNAc:betaGal beta-1,3-N-acetylglucosaminyltransferase 5	Cytoplasm	enzyme
0.169	1.18412	0.0401	B3GNT9		B3GNT9	UDP-GlcNAc:betaGal beta-1,3-N-acetylglucosaminyltransferase 9	Cytoplasm	enzyme
0.024	1.02429	0.794	B3GNTL1		B3GNTL1	UDP-GlcNAc:betaGal beta-1,3-N-acetylglucosaminyltransferase like 1	Other	enzyme
-0.15	0.860708	0.344	B4GALNT1		B4GALNT1	beta-1,4-N-acetyl-galactosaminyltransferase 1	Cytoplasm	enzyme
0.116	1.123	0.421	B4GALNT3		B4GALNT3	beta-1,4-N-acetyl-galactosaminyltransferase 3	Cytoplasm	enzyme
0.172	1.18768	0.0337	B4GALNT4		B4GALNT4	beta-1,4-N-acetyl-galactosaminyltransferase 4	Extracellular Space	enzyme
-0.118	0.888696	0.0594	B4GALT1		B4GALT1	beta-1,4-galactosyltransferase 1	Cytoplasm	enzyme
-0.08	0.923116	0.395	B4GALT1-AS1		B4GALT1-AS1	B4GALT1 antisense RNA 1	Other	other
-0.019	0.981179	0.536	B4GALT2		B4GALT2	beta-1,4-galactosyltransferase 2	Cytoplasm	enzyme
0.026	1.02634	0.766	B4GALT3		B4GALT3	beta-1,4-galactosyltransferase 3	Cytoplasm	enzyme
0.058	1.05971	0.523	B4GALT4		B4GALT4	beta-1,4-galactosyltransferase 4	Cytoplasm	enzyme
0.097	1.10186	0.292	B4GALT5		B4GALT5	beta-1,4-galactosyltransferase 5	Cytoplasm	enzyme
-0.055	0.946485	0.662	B4GALT6		B4GALT6	beta-1,4-galactosyltransferase 6	Cytoplasm	enzyme
0.109	1.11516	0.123	B4GALT7		B4GALT7	beta-1,4-galactosyltransferase 7	Cytoplasm	enzyme
0.13	1.13883	0.0596	B4GAT1		B4GAT1	beta-1,4-glucuronyltransferase 1	Cytoplasm	enzyme
0.201	1.22262	0.135	B9D1		B9D1	B9 domain containing 1	Plasma Membrane	other
-0.129	0.878974	0.231	B9D2		B9D2	B9 domain containing 2	Cytoplasm	other
-0.043	0.957911	0.0897	BABAM1		BABAM1	BRISC and BRCA1 A complex member 1	Nucleus	other
0.018	1.01816	0.734	BACE1		BACE1	beta-secretase 1	Cytoplasm	peptidase	MK-8931, elenbecestat, JNJ-54861911, lanabecestat
0.109	1.11516	0.251	BACE1-AS		BACE1-AS	BACE1 antisense RNA	Other	other
0.089	1.09308	0.0344	BACE2		BACE2	beta-secretase 2	Cytoplasm	peptidase
-0.014	0.986098	0.858	BACH1		BACH1	BTB domain and CNC homolog 1	Nucleus	transcription regulator
0.104	1.1096	0.196	BACH2		BACH2	BTB domain and CNC homolog 2	Nucleus	transcription regulator
-0.07	0.932394	0.155	BAD		BAD	BCL2 associated agonist of cell death	Cytoplasm	other
-0.168	0.845354	0.0855	BAG1		BAG1	BCL2 associated athanogene 1	Cytoplasm	other
-0.061	0.940823	0.356	BAG2		BAG2	BCL2 associated athanogene 2	Cytoplasm	other
-0.273	0.761093	0.0487	BAG3		BAG3	BCL2 associated athanogene 3	Cytoplasm	other
-0.15	0.860708	0.0836	BAG4		BAG4	BCL2 associated athanogene 4	Cytoplasm	other
-0.221	0.801717	0.0337	BAG5		BAG5	BCL2 associated athanogene 5	Cytoplasm	other
-0.099	0.905743	0.107	BAG6		BAG6	BCL2 associated athanogene 6	Nucleus	enzyme
-0.178	0.836942	0.0344	BAHCC1		BAHCC1	BAH domain and coiled-coil containing 1	Other	other
-0.143	0.866754	0.101	BAHD1		BAHD1	bromo adjacent homology domain containing 1	Nucleus	other
-0.043	0.957911	0.659	BAIAP2		BAIAP2	BAI1 associated protein 2	Plasma Membrane	kinase
0.053	1.05443	0.503	BAIAP2-AS1		BAIAP2-DT	BAIAP2 divergent transcript	Other	other
-0.114	0.892258	0.186	BAIAP2L1		BAIAP2L1	BAI1 associated protein 2 like 1	Cytoplasm	other
0.035	1.03562	0.657	BAIAP2L2		BAIAP2L2	BAI1 associated protein 2 like 2	Cytoplasm	other
-0.321	0.725423	0.0337	BAK1		BAK1	BCL2 antagonist/killer 1	Cytoplasm	other
-0.249	0.77958	0.154	BAMBI		BAMBI	BMP and activin membrane bound inhibitor	Plasma Membrane	other
-0.158	0.85385	0.0704	BANF1		BANF1	barrier to autointegration factor 1	Nucleus	other
-0.28	0.755784	0.0568	BANP		BANP	BTG3 associated nuclear protein	Nucleus	other
-0.157	0.854704	0.0678	BAP1		BAP1	BRCA1 associated protein 1	Nucleus	peptidase
-0.044	0.956954	0.567	BASP1		BASP1	brain abundant membrane attached signal protein 1	Nucleus	transcription regulator
-0.1	0.904837	0.132	BATF3		BATF3	basic leucine zipper ATF-like transcription factor 3	Nucleus	transcription regulator
-0.099	0.905743	0.0879	BAX		BAX	BCL2 associated X, apoptosis regulator	Cytoplasm	transporter
-0.313	0.73125	0.0422	BAZ1A		BAZ1A	bromodomain adjacent to zinc finger domain 1A	Nucleus	other
-0.225	0.798516	0.058	BAZ1B		BAZ1B	bromodomain adjacent to zinc finger domain 1B	Nucleus	transcription regulator
-0.128	0.879853	0.0525	BAZ2A		BAZ2A	bromodomain adjacent to zinc finger domain 2A	Nucleus	transcription regulator
-0.029	0.971416	0.636	BAZ2B		BAZ2B	bromodomain adjacent to zinc finger domain 2B	Extracellular Space	other
-0.139	0.870228	0.0839	BBC3		BBC3	BCL2 binding component 3	Cytoplasm	other
0.06	1.06184	0.121	BBIP1		BBIP1	BBSome interacting protein 1	Cytoplasm	other
0.164	1.17821	0.22	BBOF1		BBOF1	basal body orientation factor 1	Cytoplasm	other
-0.22	0.802519	0.0635	BBOX1-AS1		BBOX1-AS1	BBOX1 antisense RNA 1	Other	other
0.076	1.07896	0.176	BBS1		BBS1	Bardet-Biedl syndrome 1	Extracellular Space	other
-0.054	0.947432	0.211	BBS10		BBS10	Bardet-Biedl syndrome 10	Cytoplasm	other
0.009	1.00904	0.896	BBS12		BBS12	Bardet-Biedl syndrome 12	Extracellular Space	other
0.033	1.03355	0.462	BBS2		BBS2	Bardet-Biedl syndrome 2	Cytoplasm	other
-0.117	0.889585	0.0441	BBS4		BBS4	Bardet-Biedl syndrome 4	Cytoplasm	other
-0.17	0.843665	0.0631	BBS5		BBS5	Bardet-Biedl syndrome 5	Cytoplasm	other
-0.011	0.98906	0.782	BBS7		BBS7	Bardet-Biedl syndrome 7	Cytoplasm	other
0.187	1.20563	0.0337	BBS9		BBS9	Bardet-Biedl syndrome 9	Extracellular Space	other
0.025	1.02532	0.524	BBX		BBX	BBX, HMG-box containing	Nucleus	transcription regulator
0.051	1.05232	0.0655	BCAM		BCAM	basal cell adhesion molecule (Lutheran blood group)	Plasma Membrane	transmembrane receptor
0.123	1.13088	0.137	BCAP29		BCAP29	B cell receptor associated protein 29	Cytoplasm	transporter
-0.139	0.870228	0.1	BCAP31		BCAP31	B cell receptor associated protein 31	Cytoplasm	transporter
-0.136	0.872843	0.0463	BCAR1		BCAR1	BCAR1, Cas family scaffold protein	Plasma Membrane	enzyme
-0.235	0.790571	0.0909	BCAR3		BCAR3	BCAR3, NSP family adaptor protein	Cytoplasm	other
0.151	1.163	0.0579	BCAS1		BCAS1	breast carcinoma amplified sequence 1	Plasma Membrane	other
-0.18	0.83527	0.0781	BCAS2		BCAS2	BCAS2, pre-mRNA processing factor	Nucleus	other
0.187	1.20563	0.162	BCAS3		BCAS3	BCAS3, microtubule associated cell migration factor	Nucleus	other
0.081	1.08437	0.279	BCAS4		BCAS4	breast carcinoma amplified sequence 4	Cytoplasm	other
0.241	1.27252	0.0337	BCAT1		BCAT1	branched chain amino acid transaminase 1	Cytoplasm	enzyme
-0.099	0.905743	0.161	BCAT2		BCAT2	branched chain amino acid transaminase 2	Cytoplasm	enzyme
-0.342	0.710348	0.0337	BCCIP		BCCIP	BRCA2 and CDKN1A interacting protein	Nucleus	other
-0.078	0.924964	0.139	BCDIN3D		BCDIN3D	BCDIN3 domain containing RNA methyltransferase	Cytoplasm	enzyme
0.033	1.03355	0.411	BCHE		BCHE	butyrylcholinesterase	Plasma Membrane	enzyme	dipivefrin, malathion, hexafluorenium, atropine/edrophonium, echothiophate, tacrine, edrophonium, isoflurophate, pyridostigmine, atropine/pralidoxime, pralidoxime, rivastigmine
-0.001	0.999	0.989	BCKDHA		BCKDHA	branched chain keto acid dehydrogenase E1, alpha polypeptide	Cytoplasm	enzyme
0.236	1.26617	0.0553	BCKDHB		BCKDHB	branched chain keto acid dehydrogenase E1 subunit beta	Cytoplasm	enzyme
0.099	1.10407	0.0701	BCKDK		BCKDK	branched chain ketoacid dehydrogenase kinase	Cytoplasm	kinase
-0.076	0.926816	0.427	BCL10		BCL10	B cell CLL/lymphoma 10	Cytoplasm	transcription regulator
0.354	1.42476	0.0533	BCL2A1		BCL2A1	BCL2 related protein A1	Cytoplasm	other
-0.174	0.840297	0.084	BCL2L1		BCL2L1	BCL2 like 1	Cytoplasm	other
-0.125	0.882497	0.461	BCL2L11		BCL2L11	BCL2 like 11	Cytoplasm	other
0.015	1.01511	0.672	BCL2L12		BCL2L12	BCL2 like 12	Nucleus	other	NU-0129
-0.117	0.889585	0.066	BCL2L13		BCL2L13	BCL2 like 13	Cytoplasm	other
-0.168	0.845354	0.153	BCL2L15		BCL2L15	BCL2 like 15	Nucleus	other
-0.001	0.999	0.984	BCL2L2		BCL2L2	BCL2 like 2	Cytoplasm	other	navitoclax, APG-1252
-0.072	0.930531	0.0603	BCL2L2-PABPN1		BCL2L2-PABPN1	BCL2L2-PABPN1 readthrough	Other	other
-0.125	0.882497	0.113	BCL3		BCL3	B cell CLL/lymphoma 3	Nucleus	transcription regulator
-0.064	0.938005	0.429	BCL6		BCL6	B cell CLL/lymphoma 6	Nucleus	transcription regulator
-0.112	0.894044	0.201	BCL7A		BCL7A	BCL tumor suppressor 7A	Nucleus	other
-0.103	0.902127	0.0762	BCL7B		BCL7B	BCL tumor suppressor 7B	Nucleus	other
-0.085	0.918512	0.256	BCL7C		BCL7C	BCL tumor suppressor 7C	Nucleus	other
-0.1	0.904837	0.17	BCL9		BCL9	B cell CLL/lymphoma 9	Nucleus	other
-0.303	0.738599	0.0337	BCL9L		BCL9L	B cell CLL/lymphoma 9 like	Cytoplasm	other
-0.074	0.928672	0.256	BCLAF1		BCLAF1	BCL2 associated transcription factor 1	Nucleus	transcription regulator
-0.206	0.813833	0.0405	BCOR		BCOR	BCL6 corepressor	Nucleus	transcription regulator
-0.033	0.967539	0.443	BCORL1		BCORL1	BCL6 corepressor like 1	Nucleus	transcription regulator
0.042	1.04289	0.501	BCR		BCR	BCR, RhoGEF and GTPase activating protein	Cytoplasm	kinase	BCR targeting agent
0.023	1.02327	0.673	BCRP2		BCRP2	breakpoint cluster region pseudogene 2	Other	other
-0.162	0.850441	0.116	BCS1L		BCS1L	BCS1 homolog, ubiquinol-cytochrome c reductase complex chaperone	Cytoplasm	other
-0.678	0.507631	0.0441	BCYRN1		BCYRN1	brain cytoplasmic RNA 1	Other	other
0.133	1.14225	0.17	BDH1		BDH1	3-hydroxybutyrate dehydrogenase 1	Cytoplasm	enzyme
0.062	1.06396	0.261	BDH2		BDH2	3-hydroxybutyrate dehydrogenase 2	Cytoplasm	enzyme
-0.208	0.812207	0.0893	BDKRB1		BDKRB1	bradykinin receptor B1	Plasma Membrane	G-protein coupled receptor
0.099	1.10407	0.319	BDKRB2		BDKRB2	bradykinin receptor B2	Plasma Membrane	G-protein coupled receptor	anatibant, lobradimil, icatibant
0.172	1.18768	0.0454	BDNF		BDNF	brain derived neurotrophic factor	Extracellular Space	growth factor
0.141	1.15142	0.192	BDNF-AS		BDNF-AS	BDNF antisense RNA	Other	other
-0.146	0.864158	0.0919	BDP1		BDP1	B double prime 1, subunit of RNA polymerase III transcription initiation factor IIIB	Nucleus	transcription regulator
-0.091	0.913018	0.177	BECN1		BECN1	beclin 1	Cytoplasm	other
-0.083	0.920351	0.229	BEGAIN		BEGAIN	brain enriched guanylate kinase associated	Nucleus	other
-0.153	0.85813	0.0547	BEND3		BEND3	BEN domain containing 3	Nucleus	other
0.089	1.09308	0.124	BEND3P3		BEND3P3	BEN domain containing 3 pseudogene 3	Other	other
0.025	1.02532	0.682	BEND6		BEND6	BEN domain containing 6	Nucleus	transcription regulator
-0.13	0.878095	0.156	BEND7		BEND7	BEN domain containing 7	Cytoplasm	other
0.027	1.02737	0.753	BEST1		BEST1	bestrophin 1	Plasma Membrane	ion channel
-0.038	0.962713	0.356	BET1		BET1	Bet1 golgi vesicular membrane trafficking protein	Cytoplasm	transporter
0.071	1.07358	0.261	BET1L		BET1L	Bet1 golgi vesicular membrane trafficking protein like	Cytoplasm	transporter
0.041	1.04185	0.761	BEX1		BEX1	brain expressed X-linked 1	Other	other
-0.334	0.716054	0.0826	BEX2		BEX2	brain expressed X-linked 2	Nucleus	other
0.098	1.10296	0.104	BEX3		BEX3	brain expressed X-linked 3	Cytoplasm	other
0.138	1.14798	0.156	BEX4		BEX4	brain expressed X-linked 4	Cytoplasm	other
-0.253	0.776468	0.0355	BFAR		BFAR	bifunctional apoptosis regulator	Cytoplasm	enzyme
0.078	1.08112	0.393	BFSP1		BFSP1	beaded filament structural protein 1	Cytoplasm	enzyme
0.16	1.17351	0.0349	BGN		BGN	biglycan	Extracellular Space	other
-0.196	0.822012	0.0591	BHLHB9		BHLHB9	basic helix-loop-helix family member b9	Cytoplasm	other
0.097	1.10186	0.584	BHLHE40		BHLHE40	basic helix-loop-helix family member e40	Nucleus	transcription regulator
0.113	1.11963	0.0539	BHLHE41		BHLHE41	basic helix-loop-helix family member e41	Nucleus	transcription regulator
0.048	1.04917	0.608	BHMT2		BHMT2	betaine--homocysteine S-methyltransferase 2	Cytoplasm	enzyme
0.183	1.20081	0.0342	BICC1		BICC1	BicC family RNA binding protein 1	Other	other
-0.03	0.970446	0.639	BICD1		BICD1	BICD cargo adaptor 1	Cytoplasm	other
-0.201	0.817912	0.0731	BICD2		BICD2	BICD cargo adaptor 2	Cytoplasm	other
-0.04	0.960789	0.454	BID		BID	BH3 interacting domain death agonist	Cytoplasm	other
-0.168	0.845354	0.0508	BIN1		BIN1	bridging integrator 1	Nucleus	other
0.022	1.02224	0.779	BIN3		BIN3	bridging integrator 3	Cytoplasm	other
-0.155	0.856415	0.113	BIRC2		BIRC2	baculoviral IAP repeat containing 2	Cytoplasm	enzyme	birinapant, GDC-0152, GDC-0917, ASTX660
-0.032	0.968507	0.822	BIRC3		BIRC3	baculoviral IAP repeat containing 3	Cytoplasm	enzyme	birinapant
0.177	1.19363	0.192	BIRC5		BIRC5	baculoviral IAP repeat containing 5	Cytoplasm	other	gataparsen, EZN 3042
-0.216	0.805735	0.0553	BIRC6		BIRC6	baculoviral IAP repeat containing 6	Cytoplasm	enzyme
-0.066	0.936131	0.325	BIVM		BIVM	basic, immunoglobulin-like variable motif containing	Extracellular Space	other
-0.044	0.956954	0.36	BIVM-ERCC5		BIVM-ERCC5	BIVM-ERCC5 readthrough	Other	other
-0.157	0.854704	0.0392	BLCAP		BLCAP	BLCAP, apoptosis inducing factor	Other	other
0.042	1.04289	0.504	BLMH		BLMH	bleomycin hydrolase	Cytoplasm	peptidase
0.074	1.07681	0.0919	BLOC1S1		BLOC1S1	biogenesis of lysosomal organelles complex 1 subunit 1	Cytoplasm	other
-0.088	0.915761	0.256	BLOC1S1-RDH5		BLOC1S1-RDH5	BLOC1S1-RDH5 readthrough	Other	other
-0.184	0.831936	0.0823	BLOC1S2		BLOC1S2	biogenesis of lysosomal organelles complex 1 subunit 2	Cytoplasm	other
-0.143	0.866754	0.0405	BLOC1S3		BLOC1S3	biogenesis of lysosomal organelles complex 1 subunit 3	Cytoplasm	transporter
-0.106	0.899425	0.128	BLOC1S4		BLOC1S4	biogenesis of lysosomal organelles complex 1 subunit 4	Cytoplasm	other
-0.25	0.778801	0.237	BLOC1S5		BLOC1S5	biogenesis of lysosomal organelles complex 1 subunit 5	Extracellular Space	other
0.077	1.08004	0.479	BLOC1S5-TXNDC5		BLOC1S5-TXNDC5	BLOC1S5-TXNDC5 readthrough (NMD candidate)	Other	other
-0.091	0.913018	0.24	BLOC1S6		BLOC1S6	biogenesis of lysosomal organelles complex 1 subunit 6	Cytoplasm	other
-0.108	0.897628	0.132	BLVRA		BLVRA	biliverdin reductase A	Cytoplasm	enzyme
-0.191	0.826133	0.089	BLVRB		BLVRB	biliverdin reductase B	Cytoplasm	enzyme
-0.118	0.888696	0.0456	BLZF1		BLZF1	basic leucine zipper nuclear factor 1	Cytoplasm	transcription regulator
0.197	1.21774	0.097	BMF		BMF	Bcl2 modifying factor	Cytoplasm	other
-0.207	0.81302	0.0508	BMI1		BMI1	BMI1 proto-oncogene, polycomb ring finger	Nucleus	transcription regulator	PTC596
0.133	1.14225	0.0586	BMP1		BMP1	bone morphogenetic protein 1	Extracellular Space	peptidase
-0.088	0.915761	0.649	BMP2		BMP2	bone morphogenetic protein 2	Extracellular Space	growth factor
-0.111	0.894939	0.194	BMP2K		BMP2K	BMP2 inducible kinase	Nucleus	kinase
0.184	1.20202	0.186	BMP4		BMP4	bone morphogenetic protein 4	Extracellular Space	growth factor
0.233	1.26238	0.0505	BMP6		BMP6	bone morphogenetic protein 6	Extracellular Space	growth factor
-0.023	0.977262	0.65	BMPER		BMPER	BMP binding endothelial regulator	Extracellular Space	other
-0.071	0.931462	0.237	BMPR1A		BMPR1A	bone morphogenetic protein receptor type 1A	Plasma Membrane	kinase
-0.105	0.900325	0.22	BMPR1B		BMPR1B	bone morphogenetic protein receptor type 1B	Plasma Membrane	kinase
0.048	1.04917	0.51	BMPR2		BMPR2	bone morphogenetic protein receptor type 2	Plasma Membrane	kinase
-0.166	0.847046	0.0539	BMS1		BMS1	BMS1, ribosome biogenesis factor	Nucleus	other
-0.031	0.969476	0.865	BMS1P17		BMS1P17	BMS1, ribosome biogenesis factor pseudogene 17	Other	other
-0.105	0.900325	0.145	BMS1P20		BMS1P20	BMS1, ribosome biogenesis factor pseudogene 20	Other	other
-0.042	0.95887	0.76	BMS1P22		BMS1P22		Other	other
0.001	1.001	0.99	BMS1P4		BMS1P4	BMS1, ribosome biogenesis factor pseudogene 4	Other	other
-0.101	0.903933	0.129	BMS1P5		BMS1P1	BMS1, ribosome biogenesis factor pseudogene 1	Other	other
-0.153	0.85813	0.0572	BMS1P6		BMS1P2	BMS1, ribosome biogenesis factor pseudogene 2	Other	other
-0.065	0.937067	0.485	BMT2		BMT2	base methyltransferase of 25S rRNA 2 homolog	Other	other
-0.006	0.994018	0.967	BMX		BMX	BMX non-receptor tyrosine kinase	Cytoplasm	kinase
0.081	1.08437	0.249	BNC1		BNC1	basonuclin 1	Nucleus	transcription regulator
0.165	1.17939	0.0337	BNC2		BNC2	basonuclin 2	Nucleus	transcription regulator
0.037	1.03769	0.388	BNIP1		BNIP1	BCL2 interacting protein 1	Cytoplasm	transporter
-0.241	0.785842	0.0536	BNIP2		BNIP2	BCL2 interacting protein 2	Cytoplasm	other
0.222	1.24857	0.358	BNIP3		BNIP3	BCL2 interacting protein 3	Cytoplasm	other
0.072	1.07466	0.364	BNIP3L		BNIP3L	BCL2 interacting protein 3 like	Cytoplasm	other
0.125	1.13315	0.055	BOC		BOC	BOC cell adhesion associated, oncogene regulated	Plasma Membrane	other
-0.025	0.97531	0.637	BOD1		BOD1	biorientation of chromosomes in cell division 1	Nucleus	other
-0.095	0.909373	0.203	BOD1L1		BOD1L1	biorientation of chromosomes in cell division 1 like 1	Nucleus	other
0.051	1.05232	0.484	BOK		BOK	BOK, BCL2 family apoptosis regulator	Cytoplasm	other
0.021	1.02122	0.7	BOLA1		BOLA1	bolA family member 1	Cytoplasm	transcription regulator
-0.069	0.933327	0.252	BOLA2/BOLA2B
0.011	1.01106	0.898	BOLA3		BOLA3	bolA family member 3	Cytoplasm	transcription regulator
0.137	1.14683	0.173	BOLA3-AS1		BOLA3-AS1	BOLA3 divergent transcript	Other	other
-0.249	0.77958	0.0728	BOP1		BOP1	block of proliferation 1	Nucleus	other
0.101	1.10628	0.227	BORA		BORA	bora, aurora kinase A activator	Cytoplasm	other
0.003	1.003	0.969	BORCS5		BORCS5	BLOC-1 related complex subunit 5	Cytoplasm	other
0.041	1.04185	0.631	BORCS6		BORCS6	BLOC-1 related complex subunit 6	Cytoplasm	other
-0.193	0.824482	0.0949	BORCS7		BORCS7	BLOC-1 related complex subunit 7	Cytoplasm	other
0.166	1.18057	0.178	BORCS7-ASMT		BORCS7-ASMT	BORCS7-ASMT readthrough (NMD candidate)	Other	other
-0.031	0.969476	0.614	BORCS8		BORCS8	BLOC-1 related complex subunit 8	Cytoplasm	other
-0.059	0.942707	0.666	BORCS8-MEF2B		BORCS8-MEF2B	BORCS8-MEF2B readthrough	Nucleus	transcription regulator
-0.155	0.856415	0.139	BPGM		BPGM	bisphosphoglycerate mutase	Extracellular Space	phosphatase
0.053	1.05443	0.537	BPHL		BPHL	biphenyl hydrolase like	Cytoplasm	enzyme
-0.038	0.962713	0.568	BPNT1		BPNT1	3'(2'), 5'-bisphosphate nucleotidase 1	Nucleus	phosphatase
-0.097	0.907556	0.155	BPTF		BPTF	bromodomain PHD finger transcription factor	Nucleus	transcription regulator
-0.146	0.864158	0.0926	BRAF		BRAF	B-Raf proto-oncogene, serine/threonine kinase	Cytoplasm	kinase	vemurafenib, dabrafenib, regorafenib, bortezomib/sorafenib, dexamethasone/lenalidomide/sorafenib, bevacizumab/sorafenib, encorafenib, dabrafenib/trametinib, CEP-32496, PLX8394, cytarabine/idarubicin/sorafenib, 5-azacytidine/sorafenib, decitabine/sorafenib, MLN2480, BRAF inhibitor, ARQ 736, RO5212054, cobimetinib/vemurafenib, everolimus/sorafenib, cetuximab/encorafenib, dabrafenib/panitumumab, BGB…
-0.317	0.728331	0.0339	BRAP		BRAP	BRCA1 associated protein	Cytoplasm	enzyme
-0.122	0.885148	0.0745	BRAT1		BRAT1	BRCA1 associated ATM activator 1	Nucleus	other
0.052	1.05338	0.657	BRCA1		BRCA1	BRCA1, DNA repair associated	Nucleus	transcription regulator
0.016	1.01613	0.868	BRCAT54
0.007	1.00702	0.922	BRCC3		BRCC3	BRCA1/BRCA2-containing complex subunit 3	Nucleus	enzyme
-0.199	0.81955	0.0426	BRD1		BRD1	bromodomain containing 1	Nucleus	other
-0.417	0.659021	0.0357	BRD2		BRD2	bromodomain containing 2	Nucleus	kinase
-0.091	0.913018	0.236	BRD3		BRD3	bromodomain containing 3	Nucleus	kinase
-0.47	0.625002	0.0337	BRD4		BRD4	bromodomain containing 4	Nucleus	kinase	PLX51107, PLX2853
-0.106	0.899425	0.138	BRD7		BRD7	bromodomain containing 7	Nucleus	transcription regulator
-0.14	0.869358	0.126	BRD8		BRD8	bromodomain containing 8	Nucleus	transcription regulator
-0.034	0.966572	0.633	BRD9		BRD9	bromodomain containing 9	Other	other
0.064	1.06609	0.463	BRE		BABAM2	BRISC and BRCA1 A complex member 2	Cytoplasm	other
-0.014	0.986098	0.83	BREA2		BREA2	breast cancer estrogen-induced apoptosis 2	Other	other
-0.202	0.817095	0.0728	BRF1		BRF1	BRF1, RNA polymerase III transcription initiation factor subunit	Nucleus	transcription regulator
-0.283	0.75352	0.038	BRF2		BRF2	BRF2, RNA polymerase III transcription initiation factor subunit	Nucleus	transcription regulator
-0.211	0.809774	0.0529	BRI3		BRI3	brain protein I3	Cytoplasm	other
-0.021	0.979219	0.904	BRI3BP		BRI3BP	BRI3 binding protein	Extracellular Space	other
-0.087	0.916677	0.405	BRICD5		BRICD5	BRICHOS domain containing 5	Other	enzyme
0.15	1.16183	0.152	BRINP1		BRINP1	BMP/retinoic acid inducible neural specific 1	Nucleus	peptidase
-0.455	0.634448	0.0337	BRIX1		BRIX1	BRX1, biogenesis of ribosomes	Nucleus	other
-0.087	0.916677	0.125	BRK1		BRK1	BRICK1, SCAR/WAVE actin nucleating complex subunit	Cytoplasm	other
-0.235	0.790571	0.0349	BRMS1		BRMS1	BRMS1, transcriptional repressor and anoikis regulator	Nucleus	enzyme
-0.036	0.96464	0.422	BRMS1L		BRMS1L	BRMS1 like transcriptional repressor	Other	other
-0.231	0.793739	0.0414	BROX		BROX	BRO1 domain and CAAX motif containing	Cytoplasm	other
-0.236	0.789781	0.0426	BRPF1		BRPF1	bromodomain and PHD finger containing 1	Nucleus	transporter
0.014	1.0141	0.844	BRPF3		BRPF3	bromodomain and PHD finger containing 3	Cytoplasm	other
0.221	1.24732	0.0405	BRSK1		BRSK1	BR serine/threonine kinase 1	Cytoplasm	kinase
-0.264	0.767974	0.0463	BRWD1		BRWD1	bromodomain and WD repeat domain containing 1	Nucleus	transcription regulator
0.06	1.06184	0.293	BRWD3		BRWD3	bromodomain and WD repeat domain containing 3	Other	other
0.2	1.2214	0.0399	BSCL2		BSCL2	BSCL2, seipin lipid droplet biogenesis associated	Cytoplasm	other
-0.142	0.867621	0.0532	BSDC1		BSDC1	BSD domain containing 1	Other	other
-0.018	0.982161	0.742	BSG		BSG	basigin (Ok blood group)	Plasma Membrane	transporter	metuximab
0.016	1.01613	0.702	BST1		BST1	bone marrow stromal cell antigen 1	Plasma Membrane	enzyme	MEN1112
-0.06	0.941765	0.247	BST2		BST2	bone marrow stromal cell antigen 2	Plasma Membrane	other
-0.072	0.930531	0.221	BTAF1		BTAF1	B-TFIID TATA-box binding protein associated factor 1	Nucleus	transcription regulator
-0.176	0.838618	0.0776	BTBD1		BTBD1	BTB domain containing 1	Cytoplasm	other
-0.174	0.840297	0.0872	BTBD10		BTBD10	BTB domain containing 10	Cytoplasm	other
-0.027	0.973361	0.822	BTBD11		BTBD11	BTB domain containing 11	Other	transcription regulator
0.269	1.30866	0.0592	BTBD19		BTBD19	BTB domain containing 19	Other	other
0.057	1.05866	0.174	BTBD2		BTBD2	BTB domain containing 2	Cytoplasm	other
-0.082	0.921272	0.407	BTBD3		BTBD3	BTB domain containing 3	Other	other
0.031	1.03149	0.339	BTBD6		BTBD6	BTB domain containing 6	Cytoplasm	other
-0.197	0.821191	0.0491	BTBD7		BTBD7	BTB domain containing 7	Nucleus	other
0.041	1.04185	0.323	BTBD8		BTBD8	BTB domain containing 8	Nucleus	other
0.099	1.10407	0.102	BTBD9		BTBD9	BTB domain containing 9	Other	other
0.212	1.23615	0.0337	BTD		BTD	biotinidase	Extracellular Space	enzyme
-0.176	0.838618	0.0379	BTF3		BTF3	basic transcription factor 3	Nucleus	transcription regulator
-0.043	0.957911	0.347	BTF3L4		BTF3L4	basic transcription factor 3 like 4	Other	other
0.043	1.04394	0.759	BTG1		BTG1	BTG anti-proliferation factor 1	Nucleus	transcription regulator
-0.09	0.913931	0.38	BTG2		BTG2	BTG anti-proliferation factor 2	Nucleus	transcription regulator
-0.161	0.851292	0.109	BTG3		BTG3	BTG anti-proliferation factor 3	Nucleus	other
-0.208	0.812207	0.0528	BTN2A1		BTN2A1	butyrophilin subfamily 2 member A1	Plasma Membrane	other
-0.006	0.994018	0.915	BTN2A2		BTN2A2	butyrophilin subfamily 2 member A2	Cytoplasm	other
0.009	1.00904	0.877	BTN2A3P		BTN2A3P	butyrophilin subfamily 2 member A3, pseudogene	Other	other
0.056	1.0576	0.285	BTN3A1		BTN3A1	butyrophilin subfamily 3 member A1	Extracellular Space	other
0.142	1.15258	0.0513	BTN3A2		BTN3A2	butyrophilin subfamily 3 member A2	Plasma Membrane	other
0.117	1.12412	0.0343	BTN3A3		BTN3A3	butyrophilin subfamily 3 member A3	Plasma Membrane	other
-0.089	0.914846	0.171	BTRC		BTRC	beta-transducin repeat containing E3 ubiquitin protein ligase	Cytoplasm	enzyme
0.079	1.0822	0.318	BUB1		BUB1	BUB1 mitotic checkpoint serine/threonine kinase	Nucleus	kinase
-0.253	0.776468	0.0346	BUB3		BUB3	BUB3, mitotic checkpoint protein	Nucleus	other
-0.036	0.96464	0.694	BUD13		BUD13	BUD13 homolog	Nucleus	other
-0.124	0.88338	0.0394	BUD31		BUD31	BUD31 homolog	Nucleus	transcription regulator
-0.139	0.870228	0.244	BVES		BVES	blood vessel epicardial substance	Plasma Membrane	other
-0.475	0.621885	0.0337	BYSL		BYSL	bystin like	Nucleus	other
-0.141	0.868489	0.233	BZW1		BZW1	basic leucine zipper and W2 domains 1	Cytoplasm	translation regulator
-0.227	0.796921	0.0689	BZW2		BZW2	basic leucine zipper and W2 domains 2	Cytoplasm	translation regulator
-0.274	0.760332	0.129	C10orf10		DEPP1	DEPP1, autophagy regulator	Cytoplasm	other
0.301	1.35121	0.0394	C10orf11		LRMDA	leucine rich melanocyte differentiation associated	Other	other
-0.186	0.830274	0.201	C10orf25		C10orf25	chromosome 10 open reading frame 25	Other	other
-0.175	0.839457	0.152	C10orf35		FAM241B	family with sequence similarity 241 member B	Other	other
0.041	1.04185	0.552	C10orf54		VSIR	V-set immunoregulatory receptor	Plasma Membrane	other	CA-170
-0.129	0.878974	0.106	C10orf76		ARMH3	armadillo-like helical domain containing 3	Other	other
-0.072	0.930531	0.125	C10orf88		C10orf88	chromosome 10 open reading frame 88	Other	other
-0.063	0.938943	0.375	C11orf1		C11orf1	chromosome 11 open reading frame 1	Nucleus	other
0.054	1.05548	0.36	C11orf24		C11orf24	chromosome 11 open reading frame 24	Extracellular Space	other
0.088	1.09199	0.0601	C11orf49		C11orf49	chromosome 11 open reading frame 49	Nucleus	other
0.201	1.22262	0.0728	C11orf52		C11orf52	chromosome 11 open reading frame 52	Cytoplasm	other
0.087	1.0909	0.0539	C11orf54		C11orf54	chromosome 11 open reading frame 54	Nucleus	enzyme
-0.134	0.87459	0.0349	C11orf57		NKAPD1	NKAP domain containing 1	Other	other
-0.198	0.82037	0.0366	C11orf58		C11orf58	chromosome 11 open reading frame 58	Other	other
-0.007	0.993024	0.915	C11orf63		JHY	junctional cadherin complex regulator	Other	other
-0.254	0.775692	0.0404	C11orf68		C11orf68	chromosome 11 open reading frame 68	Other	other
0.186	1.20442	0.155	C11orf70		CFAP300	cilia and flagella associated protein 300	Cytoplasm	other
-0.005	0.995012	0.958	C11orf71		C11orf71	chromosome 11 open reading frame 71	Other	other
-0.018	0.982161	0.583	C11orf72		C11orf72	chromosome 11 open reading frame 72 (putative)	Other	other
0.025	1.02532	0.276	C11orf74		C11orf74	chromosome 11 open reading frame 74	Extracellular Space	other
0.135	1.14454	0.232	C11orf80		C11orf80	chromosome 11 open reading frame 80	Other	other
-0.005	0.995012	0.939	C11orf84		SPINDOC	spindlin interactor and repressor of chromatin binding	Other	other
-0.16	0.852144	0.145	C11orf91		C11orf91	chromosome 11 open reading frame 91	Other	other
-0.063	0.938943	0.568	C11orf95		C11orf95	chromosome 11 open reading frame 95	Other	other
0.016	1.01613	0.935	C11orf96		C11orf96	chromosome 11 open reading frame 96	Other	other
-0.259	0.771823	0.0498	C11orf98		C11orf98	chromosome 11 open reading frame 98	Other	other
-0.159	0.852996	0.0676	C12orf10		C12orf10	chromosome 12 open reading frame 10	Nucleus	other
-0.188	0.828615	0.0622	C12orf29		C12orf29	chromosome 12 open reading frame 29	Other	other
-0.154	0.857272	0.136	C12orf4		C12orf4	chromosome 12 open reading frame 4	Cytoplasm	other
-0.098	0.906649	0.0759	C12orf43		C12orf43	chromosome 12 open reading frame 43	Other	other
-0.18	0.83527	0.0463	C12orf45		C12orf45	chromosome 12 open reading frame 45	Other	other
-0.179	0.836106	0.0794	C12orf49		C12orf49	chromosome 12 open reading frame 49	Other	other
0.077	1.08004	0.162	C12orf57		C12orf57	chromosome 12 open reading frame 57	Cytoplasm	other
-0.041	0.959829	0.615	C12orf60		C12orf60	chromosome 12 open reading frame 60	Extracellular Space	other
-0.144	0.865888	0.0331	C12orf65		C12orf65	chromosome 12 open reading frame 65	Other	other
-0.06	0.941765	0.36	C12orf66		C12orf66	chromosome 12 open reading frame 66	Plasma Membrane	other
0.006	1.00602	0.907	C12orf73		C12orf73	chromosome 12 open reading frame 73	Other	other
0.156	1.16883	0.0647	C12orf75		C12orf75	chromosome 12 open reading frame 75	Other	other
0.015	1.01511	0.71	C12orf76		C12orf76	chromosome 12 open reading frame 76	Other	other
0.139	1.14912	0.221	C14orf1		ERG28	ergosterol biosynthesis 28 homolog	Cytoplasm	other
-0.092	0.912105	0.0629	C14orf119		C14orf119	chromosome 14 open reading frame 119	Other	other
0.037	1.03769	0.626	C14orf132		C14orf132	chromosome 14 open reading frame 132	Other	other
0.047	1.04812	0.563	C14orf159		DGLUCY	D-glutamate cyclase	Cytoplasm	enzyme
-0.067	0.935195	0.177	C14orf166		RTRAF	RNA transcription, translation and transport factor	Nucleus	other
-0.266	0.766439	0.0452	C14orf169		RIOX1	ribosomal oxygenase 1	Nucleus	enzyme
0.048	1.04917	0.816	C14orf178		C14orf178	chromosome 14 open reading frame 178	Other	other
-0.116	0.890475	0.062	C14orf2		ATP5MPL	ATP synthase membrane subunit 6.8PL	Cytoplasm	other
0.165	1.17939	0.0519	C14orf28		C14orf28	chromosome 14 open reading frame 28	Other	other
0.184	1.20202	0.0351	C14orf37		ARMH4	armadillo-like helical domain containing 4	Extracellular Space	other
-0.1	0.904837	0.122	C14orf79		CLBA1	clathrin binding box of aftiphilin containing 1	Other	other
-0.053	0.94838	0.463	C14orf80		TEDC1	tubulin epsilon and delta complex 1	Other	other
0.045	1.04603	0.558	C14orf93		C14orf93	chromosome 14 open reading frame 93	Other	other
-0.068	0.93426	0.323	C15orf39		C15orf39	chromosome 15 open reading frame 39	Cytoplasm	other
-0.19	0.826959	0.0345	C15orf40		C15orf40	chromosome 15 open reading frame 40	Other	other
-0.061	0.940823	0.348	C15orf41		C15orf41	chromosome 15 open reading frame 41	Other	other
-0.104	0.901225	0.293	C15orf48		C15orf48	chromosome 15 open reading frame 48	Nucleus	other
0.211	1.23491	0.112	C15orf52		CCDC9B	coiled-coil domain containing 9B	Other	other
-0.133	0.875465	0.0488	C15orf57		CCDC32	coiled-coil domain containing 32	Other	other
-0.068	0.93426	0.329	C15orf59		INSYN1	inhibitory synaptic factor 1	Plasma Membrane	other
0.036	1.03666	0.566	C15orf61		C15orf61	chromosome 15 open reading frame 61	Other	other
0.201	1.22262	0.0337	C15orf65		C15orf65	chromosome 15 open reading frame 65	Other	other
0.174	1.19006	0.0721	C16orf45		C16orf45	chromosome 16 open reading frame 45	Other	other
-0.042	0.95887	0.344	C16orf46		C16orf46	chromosome 16 open reading frame 46	Nucleus	other
-0.053	0.94838	0.435	C16orf52		MOSMO	modulator of smoothened	Other	other
0.125	1.13315	0.0448	C16orf58		C16orf58	chromosome 16 open reading frame 58	Other	other
0.158	1.17117	0.137	C16orf59		TEDC2	tubulin epsilon and delta complex 2	Other	other
0.056	1.0576	0.197	C16orf62		VPS35L	VPS35 endosomal protein sorting factor like	Other	other
-0.236	0.789781	0.066	C16orf70		C16orf70	chromosome 16 open reading frame 70	Cytoplasm	other
-0.395	0.67368	0.0405	C16orf72		C16orf72	chromosome 16 open reading frame 72	Other	other
-0.052	0.949329	0.487	C16orf74		C16orf74	chromosome 16 open reading frame 74	Other	other
0.19	1.20925	0.0511	C16orf86		C16orf86	chromosome 16 open reading frame 86	Other	other
-0.155	0.856415	0.08	C16orf87		C16orf87	chromosome 16 open reading frame 87	Other	other
-0.201	0.817912	0.058	C16orf91		C16orf91	chromosome 16 open reading frame 91	Other	other
0.092	1.09636	0.159	C16orf95		C16orf95	chromosome 16 open reading frame 95	Other	other
0.032	1.03252	0.66	C17orf100		C17orf100	chromosome 17 open reading frame 100	Other	other
0.221	1.24732	0.0983	C17orf107		C17orf107	chromosome 17 open reading frame 107	Other	other
0.049	1.05022	0.252	C17orf49		C17orf49	chromosome 17 open reading frame 49	Nucleus	other
-0.014	0.986098	0.789	C17orf51		C17orf51	chromosome 17 open reading frame 51	Other	other
0.163	1.17704	0.257	C17orf58		C17orf58	chromosome 17 open reading frame 58	Other	other
0.018	1.01816	0.508	C17orf62		CYBC1	cytochrome b-245 chaperone 1	Cytoplasm	other
-0.066	0.936131	0.159	C17orf75		C17orf75	chromosome 17 open reading frame 75	Extracellular Space	other
-0.082	0.921272	0.102	C17orf80		C17orf80	chromosome 17 open reading frame 80	Cytoplasm	other
0.173	1.18887	0.0337	C17orf96		EPOP	elongin BC and polycomb repressive complex 2 associated protein	Other	other
-0.027	0.973361	0.668	C17orf97		C17orf97	chromosome 17 open reading frame 97	Other	other
-0.192	0.825307	0.0765	C18orf21		C18orf21	chromosome 18 open reading frame 21	Other	other
-0.214	0.807348	0.045	C18orf25		C18orf25	chromosome 18 open reading frame 25	Other	other
0.232	1.26112	0.128	C18orf32		C18orf32	chromosome 18 open reading frame 32	Other	other
-0.19	0.826959	0.102	C18orf8		RMC1	regulator of MON1-CCZ1	Cytoplasm	other
0.018	1.01816	0.747	C19orf12		C19orf12	chromosome 19 open reading frame 12	Cytoplasm	other
-0.016	0.984127	0.818	C19orf18		C19orf18	chromosome 19 open reading frame 18	Cytoplasm	other
-0.166	0.847046	0.0425	C19orf24		C19orf24	chromosome 19 open reading frame 24	Other	other
-0.222	0.800915	0.0416	C19orf25		C19orf25	chromosome 19 open reading frame 25	Other	other
-0.217	0.80493	0.173	C19orf33		C19orf33	chromosome 19 open reading frame 33	Nucleus	other
-0.14	0.869358	0.0576	C19orf43		TRIR	telomerase RNA component interacting RNase	Nucleus	enzyme
-0.13	0.878095	0.0851	C19orf44		C19orf44	chromosome 19 open reading frame 44	Other	other
-0.16	0.852144	0.0371	C19orf47		C19orf47	chromosome 19 open reading frame 47	Nucleus	other
-0.29	0.748264	0.0337	C19orf48		C19orf48	chromosome 19 open reading frame 48	Other	other
-0.095	0.909373	0.211	C19orf53		C19orf53	chromosome 19 open reading frame 53	Nucleus	other
0.088	1.09199	0.0337	C19orf54		C19orf54	chromosome 19 open reading frame 54	Other	other
0.066	1.06823	0.16	C19orf60		REX1BD	required for excision 1-B domain containing	Other	other
0.011	1.01106	0.75	C19orf66		C19orf66	chromosome 19 open reading frame 66	Other	other
-0.055	0.946485	0.383	C19orf68		ZSWIM9	zinc finger SWIM-type containing 9	Other	other
0.013	1.01308	0.388	C19orf70		C19orf70	chromosome 19 open reading frame 70	Cytoplasm	other
-0.08	0.923116	0.411	C19orf71		C19orf71	chromosome 19 open reading frame 71	Other	other
0.067	1.0693	0.683	C19orf81		C19orf81	chromosome 19 open reading frame 81	Other	other
-0.076	0.926816	0.326	C1D		C1D	C1D nuclear receptor corepressor	Nucleus	transcription regulator
0.049	1.05022	0.563	C1GALT1		C1GALT1	core 1 synthase, glycoprotein-N-acetylgalactosamine 3-beta-galactosyltransferase 1	Plasma Membrane	enzyme
0.123	1.13088	0.112	C1GALT1C1		C1GALT1C1	C1GALT1 specific chaperone 1	Cytoplasm	other
0.063	1.06503	0.246	C1orf101		CATSPERE	catsper channel auxiliary subunit epsilon	Extracellular Space	other
-0.327	0.721084	0.0337	C1orf109		C1orf109	chromosome 1 open reading frame 109	Other	other
-0.049	0.952181	0.583	C1orf112		C1orf112	chromosome 1 open reading frame 112	Other	other
0.054	1.05548	0.559	C1orf115		C1orf115	chromosome 1 open reading frame 115	Other	other
0.01	1.01005	0.901	C1orf122		C1orf122	chromosome 1 open reading frame 122	Other	other
0.162	1.17586	0.0645	C1orf123		C1orf123	chromosome 1 open reading frame 123	Cytoplasm	other
-0.101	0.903933	0.0337	C1orf131		C1orf131	chromosome 1 open reading frame 131	Nucleus	other
-0.233	0.792154	0.0622	C1orf159		C1orf159	chromosome 1 open reading frame 159	Other	other
-0.125	0.882497	0.26	C1orf174		C1orf174	chromosome 1 open reading frame 174	Nucleus	other
-0.102	0.90303	0.213	C1orf198		C1orf198	chromosome 1 open reading frame 198	Cytoplasm	other
0.36	1.43333	0.0414	C1orf21		C1orf21	chromosome 1 open reading frame 21	Other	other
-0.133	0.875465	0.108	C1orf216		C1orf216	chromosome 1 open reading frame 216	Other	other
-0.097	0.907556	0.0809	C1orf27		ODR4	odr-4 GPCR localization factor homolog	Other	other
-0.182	0.833601	0.0586	C1orf35		C1orf35	chromosome 1 open reading frame 35	Other	other
-0.145	0.865022	0.0495	C1orf43		C1orf43	chromosome 1 open reading frame 43	Other	other
-0.034	0.966572	0.64	C1orf50		C1orf50	chromosome 1 open reading frame 50	Other	other
-0.178	0.836942	0.0525	C1orf52		C1orf52	chromosome 1 open reading frame 52	Nucleus	other
0.142	1.15258	0.22	C1orf53		C1orf53	chromosome 1 open reading frame 53	Other	other
0.041	1.04185	0.699	C1orf54		C1orf54	chromosome 1 open reading frame 54	Other	other
-0.011	0.98906	0.892	C1orf56		C1orf56	chromosome 1 open reading frame 56	Other	other
0.006	1.00602	0.93	C1orf74		C1orf74	chromosome 1 open reading frame 74	Other	other
-0.223	0.800115	0.0441	C1QBP		C1QBP	complement C1q binding protein	Cytoplasm	transcription regulator
0.08	1.08329	0.194	C1QTNF1		C1QTNF1	C1q and TNF related 1	Extracellular Space	other
0.102	1.10738	0.536	C1QTNF5		C1QTNF5	C1q and TNF related 5	Plasma Membrane	transmembrane receptor
0.228	1.25609	0.0609	C1QTNF6		C1QTNF6	C1q and TNF related 6	Extracellular Space	other
-0.164	0.848742	0.0776	C1QTNF9B-AS1		PCOTH	Pro-X-Gly collagen triple helix like repeat containing	Cytoplasm	other
-0.016	0.984127	0.647	C1R		C1R	complement C1r	Extracellular Space	peptidase	SERPING1
0.204	1.2263	0.0337	C1RL		C1RL	complement C1r subcomponent like	Extracellular Space	peptidase
-0.094	0.910283	0.153	C1RL-AS1		C1RL-AS1	C1RL antisense RNA 1	Other	other
0.03	1.03045	0.409	C1S		C1S	complement C1s	Extracellular Space	peptidase	SERPING1
-0.02	0.980199	0.794	C2		ATP		Other	chemical - endogenous mammalian
0.089	1.09308	0.0561	C20orf194		C20orf194	chromosome 20 open reading frame 194	Nucleus	other
0.068	1.07037	0.134	C20orf196		SHLD1	shieldin complex subunit 1	Nucleus	other
-0.315	0.729789	0.0366	C20orf24		RAB5IF	RAB5 interacting factor	Cytoplasm	other
-0.226	0.797718	0.0776	C20orf27		C20orf27	chromosome 20 open reading frame 27	Other	other
0.108	1.11405	0.0516	C20orf96		C20orf96	chromosome 20 open reading frame 96	Other	other
-0.048	0.953134	0.261	C21orf2		C21orf2	chromosome 21 open reading frame 2	Cytoplasm	other
0.049	1.05022	0.271	C21orf33/LOC102724023
0.153	1.16532	0.0803	C21orf58		C21orf58	chromosome 21 open reading frame 58	Other	other
-0.222	0.800915	0.075	C21orf59		CFAP298	cilia and flagella associated protein 298	Cytoplasm	other
-0.073	0.929601	0.232	C21orf91		C21orf91	chromosome 21 open reading frame 91	Other	other
-0.094	0.910283	0.177	C22orf23		C22orf23	chromosome 22 open reading frame 23	Other	other
-0.008	0.992032	0.806	C22orf29		RTL10	retrotransposon Gag like 10	Cytoplasm	other
-0.077	0.92589	0.098	C22orf39		C22orf39	chromosome 22 open reading frame 39	Other	other
0.135	1.14454	0.0703	C22orf46		C22orf46	chromosome 22 open reading frame 46	Other	other
	#VALUE!	1	C23		iron		Other	chemical - endogenous mammalian
-0.03	0.970446	0.761	C2CD2		C2CD2	C2 calcium dependent domain containing 2	Cytoplasm	other
-0.054	0.947432	0.44	C2CD2L		C2CD2L	C2CD2 like	Cytoplasm	transporter
-0.063	0.938943	0.12	C2CD3		C2CD3	C2 calcium dependent domain containing 3	Cytoplasm	other
0.144	1.15488	0.394	C2CD4A		C2CD4A	C2 calcium dependent domain containing 4A	Other	other
0.29	1.33643	0.189	C2CD4B		C2CD4B	C2 calcium dependent domain containing 4B	Plasma Membrane	other
0.026	1.02634	0.677	C2CD5		C2CD5	C2 calcium dependent domain containing 5	Cytoplasm	other
-0.042	0.95887	0.667	C2orf27A/C2orf27B
-0.082	0.921272	0.178	C2orf42		C2orf42	chromosome 2 open reading frame 42	Nucleus	other
-0.154	0.857272	0.0532	C2orf49		C2orf49	chromosome 2 open reading frame 49	Nucleus	other
0.072	1.07466	0.105	C2orf68		C2orf68	chromosome 2 open reading frame 68	Other	other
-0.107	0.898526	0.0968	C2orf69		C2orf69	chromosome 2 open reading frame 69	Other	other
0.134	1.14339	0.0355	C2orf74		C2orf74	chromosome 2 open reading frame 74	Other	other
-0.049	0.952181	0.164	C2orf76		C2orf76	chromosome 2 open reading frame 76	Other	other
0.156	1.16883	0.0337	C2orf81		C2orf81	chromosome 2 open reading frame 81	Other	other
-0.879	0.415198	0.0337	C2orf82		SNORC	secondary ossification center associated regulator of chondrocyte maturation	Cytoplasm	other
0.109	1.11516	0.062	C3		NAD+		Other	chemical - endogenous mammalian
0.058	1.05971	0.528	C3orf14		C3orf14	chromosome 3 open reading frame 14	Other	other
-0.059	0.942707	0.448	C3orf18		C3orf18	chromosome 3 open reading frame 18	Other	other
-0.167	0.8462	0.108	C3orf33		C3orf33	chromosome 3 open reading frame 33	Extracellular Space	other
-0.936	0.392193	0.0331	C3orf35		C3orf35	chromosome 3 open reading frame 35	Other	other
-0.152	0.858988	0.072	C3orf38		C3orf38	chromosome 3 open reading frame 38	Nucleus	peptidase
-0.318	0.727603	0.0383	C3orf52		C3orf52	chromosome 3 open reading frame 52	Other	other
-0.045	0.955997	0.395	C3orf58		C3orf58	chromosome 3 open reading frame 58	Cytoplasm	other
-0.16	0.852144	0.135	C3orf62		C3orf62	chromosome 3 open reading frame 62	Other	other
-0.055	0.946485	0.295	C3orf67		C3orf67	chromosome 3 open reading frame 67	Other	other
-0.008	0.992032	0.975	C3orf80		C3orf80	chromosome 3 open reading frame 80	Other	other
-0.126	0.881615	0.196	C4A/C4B
0.047	1.04812	0.558	C4orf3		C4orf3	chromosome 4 open reading frame 3	Other	other
-0.242	0.785056	0.0726	C4orf32		FAM241A	family with sequence similarity 241 member A	Cytoplasm	other
0.109	1.11516	0.0719	C4orf33		C4orf33	chromosome 4 open reading frame 33	Other	other
-0.13	0.878095	0.0817	C4orf46		C4orf46	chromosome 4 open reading frame 46	Other	other
0.129	1.13769	0.44	C4orf47		C4orf47	chromosome 4 open reading frame 47	Cytoplasm	other
0.005	1.00501	0.95	C4orf48		C4orf48	chromosome 4 open reading frame 48	Other	other
0.158	1.17117	0.045	C5		NADPH		Other	chemical - endogenous mammalian
-0.268	0.764908	0.0337	C5AR1		C5AR1	complement C5a receptor 1	Plasma Membrane	G-protein coupled receptor	IPH5401
-0.064	0.938005	0.325	C5orf15		C5orf15	chromosome 5 open reading frame 15	Other	other
-0.255	0.774916	0.0391	C5orf22		C5orf22	chromosome 5 open reading frame 22	Other	other
0.013	1.01308	0.833	C5orf24		C5orf24	chromosome 5 open reading frame 24	Other	other
-0.375	0.687289	0.0519	C5orf30		C5orf30	chromosome 5 open reading frame 30	Cytoplasm	other
-0.095	0.909373	0.0884	C5orf34		C5orf34	chromosome 5 open reading frame 34	Other	other
0.013	1.01308	0.78	C5orf42		CPLANE1	ciliogenesis and planar polarity effector 1	Other	other
-0.282	0.754274	0.149	C5orf46		C5orf46	chromosome 5 open reading frame 46	Cytoplasm	other
-0.162	0.850441	0.0598	C5orf51		C5orf51	chromosome 5 open reading frame 51	Other	other
-0.183	0.832768	0.0749	C5orf56		C5orf56	chromosome 5 open reading frame 56	Other	other
0.032	1.03252	0.65	C5orf63		C5orf63	chromosome 5 open reading frame 63	Cytoplasm	other
-0.169	0.844509	0.125	C6orf1		SMIM29	small integral membrane protein 29	Other	other
-0.161	0.851292	0.103	C6orf106		C6orf106	chromosome 6 open reading frame 106	Other	other
-0.138	0.871099	0.0383	C6orf120		C6orf120	chromosome 6 open reading frame 120	Cytoplasm	other
-0.183	0.832768	0.089	C6orf136		C6orf136	chromosome 6 open reading frame 136	Cytoplasm	other
-0.102	0.90303	0.299	C6orf203		C6orf203	chromosome 6 open reading frame 203	Cytoplasm	other
-0.173	0.841138	0.123	C6orf226		C6orf226	chromosome 6 open reading frame 226	Other	other
-0.12	0.88692	0.166	C6orf47		C6orf47	chromosome 6 open reading frame 47	Cytoplasm	other
-0.209	0.811395	0.0574	C6orf48		C6orf48	chromosome 6 open reading frame 48	Other	other
-0.151	0.859848	0.0751	C6orf62		C6orf62	chromosome 6 open reading frame 62	Other	other
0.018	1.01816	0.686	C6orf89		C6orf89	chromosome 6 open reading frame 89	Cytoplasm	other
0.154	1.16649	0.384	C7		C7	complement C7	Extracellular Space	other
-0.213	0.808156	0.0481	C7orf13		LINC01006	long intergenic non-protein coding RNA 1006	Other	other
-0.017	0.983144	0.729	C7orf25		C7orf25	chromosome 7 open reading frame 25	Other	other
-0.151	0.859848	0.135	C7orf26		C7orf26	chromosome 7 open reading frame 26	Nucleus	other
0.102	1.10738	0.201	C7orf31		C7orf31	chromosome 7 open reading frame 31	Cytoplasm	transporter
0.018	1.01816	0.72	C7orf43		C7orf43	chromosome 7 open reading frame 43	Other	other
-0.197	0.821191	0.0776	C7orf49		CYREN	cell cycle regulator of NHEJ	Other	other
-0.024	0.976286	0.716	C7orf50		C7orf50	chromosome 7 open reading frame 50	Other	other
-0.133	0.875465	0.34	C7orf55-LUC7L2		C7orf55-LUC7L2	C7orf55-LUC7L2 readthrough	Other	other
-0.021	0.979219	0.68	C7orf73		STMP1	short transmembrane mitochondrial protein 1	Other	other
-0.423	0.655079	0.0337	C8G		C8G	complement C8 gamma chain	Extracellular Space	transporter
0.122	1.12975	0.105	C8orf31		C8orf31	chromosome 8 open reading frame 31 (putative)	Other	other
-0.444	0.641465	0.0349	C8orf33		C8orf33	chromosome 8 open reading frame 33	Other	other
0.202	1.22385	0.0894	C8orf37		C8orf37	chromosome 8 open reading frame 37	Cytoplasm	other
0.224	1.25107	0.118	C8orf4		TCIM	transcriptional and immune response regulator	Nucleus	other
-0.114	0.892258	0.252	C8orf44		C8orf44	chromosome 8 open reading frame 44	Nucleus	other
0.017	1.01715	0.875	C8orf44-SGK3/SGK3
0.099	1.10407	0.0426	C8orf48		C8orf48	chromosome 8 open reading frame 48	Other	other
-0.094	0.910283	0.144	C8orf49		C8orf49	chromosome 8 open reading frame 49 (putative)	Other	other
0.018	1.01816	0.735	C8orf58		C8orf58	chromosome 8 open reading frame 58	Nucleus	other
0.003	1.003	0.893	C8orf59		C8orf59	chromosome 8 open reading frame 59	Other	other
-0.149	0.861569	0.105	C8orf76		C8orf76	chromosome 8 open reading frame 76	Other	other
0.022	1.02224	0.796	C8orf82		C8orf82	chromosome 8 open reading frame 82	Cytoplasm	other
-0.034	0.966572	0.311	C8orf88		C8orf88	chromosome 8 open reading frame 88	Other	other
0.031	1.03149	0.54	C9orf116		C9orf116	chromosome 9 open reading frame 116	Nucleus	other
-0.153	0.85813	0.109	C9orf142		PAXX	PAXX, non-homologous end joining factor	Cytoplasm	other
0.074	1.07681	0.158	C9orf16		C9orf16	chromosome 9 open reading frame 16	Other	other
-0.273	0.761093	0.0337	C9orf172		AJM1	apical junction component 1 homolog	Other	other
0.03	1.03045	0.618	C9orf3		C9orf3	chromosome 9 open reading frame 3	Cytoplasm	peptidase
-0.161	0.851292	0.0687	C9orf40		C9orf40	chromosome 9 open reading frame 40	Other	other
-0.011	0.98906	0.903	C9orf64		C9orf64	chromosome 9 open reading frame 64	Other	other
-0.106	0.899425	0.0514	C9orf69		TMEM250	transmembrane protein 250	Nucleus	other
-0.455	0.634448	0.0379	C9orf72		C9orf72	chromosome 9 open reading frame 72	Cytoplasm	other
-0.188	0.828615	0.0619	C9orf78		C9orf78	chromosome 9 open reading frame 78	Other	other
-0.106	0.899425	0.215	C9orf85		C9orf85	chromosome 9 open reading frame 85	Other	other
-0.004	0.996008	0.971	CA11		CA11	carbonic anhydrase 11	Extracellular Space	enzyme
0.139	1.14912	0.0569	CA12		CA12	carbonic anhydrase 12	Plasma Membrane	enzyme	methazolamide, hydrochlorothiazide, acetazolamide, trichloromethiazide, chlorothiazide, chlorthalidone, benzthiazide, sulfacetamide, topiramate
-0.066	0.936131	0.381	CA13		CA13	carbonic anhydrase 13	Cytoplasm	enzyme	methazolamide, hydrochlorothiazide, acetazolamide, trichloromethiazide, chlorothiazide, chlorthalidone, benzthiazide, sulfacetamide, topiramate
0.19	1.20925	0.0664	CA5B		CA5B	carbonic anhydrase 5B	Cytoplasm	enzyme	methazolamide, hydrochlorothiazide, acetazolamide, trichloromethiazide, chlorothiazide, chlorthalidone, benzthiazide, sulfacetamide, topiramate
-0.169	0.844509	0.0337	CA5BP1		CA5BP1	carbonic anhydrase 5B pseudogene 1	Other	other
0.041	1.04185	0.806	CA9		CA9	carbonic anhydrase 9	Nucleus	enzyme	girentuximab, I 131 chimeric G250, Y 90 chimeric G250, SLC-0111, DTP348, lutetium Lu-177 girentuximab, methazolamide, hydrochlorothiazide, acetazolamide, iodine I-124 girentuximab, trichloromethiazide, chlorothiazide, chlorthalidone, benzthiazide, sulfacetamide, topiramate
0.079	1.0822	0.116	CAAP1		CAAP1	caspase activity and apoptosis inhibitor 1	Other	other
-0.103	0.902127	0.258	CAB39		CAB39	calcium binding protein 39	Cytoplasm	enzyme
-0.07	0.932394	0.246	CAB39L		CAB39L	calcium binding protein 39 like	Cytoplasm	kinase
0.107	1.11293	0.0631	CABIN1		CABIN1	calcineurin binding protein 1	Nucleus	other
0.12	1.1275	0.242	CABLES1		CABLES1	Cdk5 and Abl enzyme substrate 1	Nucleus	other
0.092	1.09636	0.138	CABLES2		CABLES2	Cdk5 and Abl enzyme substrate 2	Other	other
-0.072	0.930531	0.291	CABYR		CABYR	calcium binding tyrosine phosphorylation regulated	Cytoplasm	other
0.087	1.0909	0.216	CACFD1		CACFD1	calcium channel flower domain containing 1	Plasma Membrane	ion channel
0.025	1.02532	0.819	CACHD1		CACHD1	cache domain containing 1	Other	other
0.132	1.14111	0.0643	CACNA1C		CACNA1C	calcium voltage-gated channel subunit alpha1 C	Plasma Membrane	ion channel	cinnarizine, MEM-1003, amlodipine/olmesartan medoxomil, clevidipine butyrate, amlodipine/hydrochlorothiazide/valsartan, amlodipine/telmisartan, aliskiren/amlodipine, amlodipine/hydrochlorothiazide/olmesartan medoxomil, aliskiren/amlodipine/hydrochlorothiazide, nilvadipine, amlodipine/valsartan, amlodipine/perindopril, amlodipine/benazepril, diltiazem, verapamil, dexamethasone/rituximab/verapamil,…
0.251	1.28531	0.0413	CACNA2D1		CACNA2D1	calcium voltage-gated channel auxiliary subunit alpha2delta 1	Plasma Membrane	ion channel	amlodipine/hydrochlorothiazide/valsartan, amlodipine/telmisartan, aliskiren/amlodipine, amlodipine/hydrochlorothiazide/olmesartan medoxomil, aliskiren/amlodipine/hydrochlorothiazide, nilvadipine, amlodipine/valsartan, amlodipine/perindopril, amlodipine/benazepril, gabapentin, bepridil, enalapril/felodipine, amlodipine/atorvastatin, amlodipine/celecoxib, nisoldipine, isradipine, felodipine, nitren…
0.068	1.07037	0.395	CACNA2D3		CACNA2D3	calcium voltage-gated channel auxiliary subunit alpha2delta 3	Plasma Membrane	ion channel	pregabalin
-0.242	0.785056	0.0437	CACNB1		CACNB1	calcium voltage-gated channel auxiliary subunit beta 1	Plasma Membrane	ion channel	verapamil, dexamethasone/rituximab/verapamil, mibefradil, nimodipine, ibutilide, trandolapril/verapamil
0.07	1.07251	0.0851	CACNB3		CACNB3	calcium voltage-gated channel auxiliary subunit beta 3	Plasma Membrane	ion channel	verapamil, dexamethasone/rituximab/verapamil, mibefradil, nimodipine, trandolapril/verapamil
0.148	1.15951	0.164	CACNB4		CACNB4	calcium voltage-gated channel auxiliary subunit beta 4	Plasma Membrane	ion channel	verapamil, dexamethasone/rituximab/verapamil, mibefradil, nimodipine, trandolapril/verapamil
0.053	1.05443	0.614	CACNG7		CACNG7	calcium voltage-gated channel auxiliary subunit gamma 7	Plasma Membrane	ion channel
0.167	1.18175	0.0722	CACNG8		CACNG8	calcium voltage-gated channel auxiliary subunit gamma 8	Plasma Membrane	ion channel
-0.105	0.900325	0.103	CACTIN		CACTIN	cactin, spliceosome C complex subunit	Nucleus	other
-0.097	0.907556	0.176	CACUL1		CACUL1	CDK2 associated cullin domain 1	Other	other
-0.177	0.83778	0.0971	CACYBP		CACYBP	calcyclin binding protein	Nucleus	other
-0.004	0.996008	0.934	CAD		CAD	carbamoyl-phosphate synthetase 2, aspartate transcarbamylase, and dihydroorotase	Cytoplasm	enzyme
0.479	1.61446	0.0432	CADM1		CADM1	cell adhesion molecule 1	Plasma Membrane	other
0.079	1.0822	0.141	CADM3		CADM3	cell adhesion molecule 3	Plasma Membrane	other
0.051	1.05232	0.37	CADM4		CADM4	cell adhesion molecule 4	Plasma Membrane	other
0.413	1.51135	0.0337	CADPS2		CADPS2	calcium dependent secretion activator 2	Plasma Membrane	other
0.088	1.09199	0.517	CALB2		CALB2	calbindin 2	Cytoplasm	other
0.185	1.20322	0.0566	CALCOCO1		CALCOCO1	calcium binding and coiled-coil domain 1	Nucleus	transcription regulator
-0.088	0.915761	0.128	CALCOCO2		CALCOCO2	calcium binding and coiled-coil domain 2	Nucleus	other
0.086	1.08981	0.519	CALCRL		CALCRL	calcitonin receptor like receptor	Plasma Membrane	G-protein coupled receptor
0.041	1.04185	0.441	CALD1		CALD1	caldesmon 1	Cytoplasm	other
-0.168	0.845354	0.217	CALHM2		CALHM2	calcium homeostasis modulator family member 2	Other	other
0.009	1.00904	0.89	CALM1		CALM1 (includes others)	calmodulin 1	Cytoplasm	other
-0.114	0.892258	0.0466	CALML4		CALML4	calmodulin like 4	Other	other
0.221	1.24732	0.0405	CALR		CALR	calreticulin	Cytoplasm	transcription regulator
0.102	1.10738	0.0969	CALU		CALU	calumenin	Cytoplasm	other
-0.025	0.97531	0.677	CAMK1		CAMK1	calcium/calmodulin dependent protein kinase I	Cytoplasm	kinase
0.296	1.34447	0.0337	CAMK1D		CAMK1D	calcium/calmodulin dependent protein kinase ID	Cytoplasm	kinase
0.495	1.6405	0.0532	CAMK2B		CAMK2B	calcium/calmodulin dependent protein kinase II beta	Cytoplasm	kinase
-0.108	0.897628	0.0886	CAMK2D		CAMK2D	calcium/calmodulin dependent protein kinase II delta	Cytoplasm	kinase
-0.009	0.99104	0.805	CAMK2G		CAMK2G	calcium/calmodulin dependent protein kinase II gamma	Cytoplasm	kinase
0.218	1.24359	0.148	CAMK2N1		CAMK2N1	calcium/calmodulin dependent protein kinase II inhibitor 1	Plasma Membrane	kinase
0.042	1.04289	0.661	CAMK2N2		CAMK2N2	calcium/calmodulin dependent protein kinase II inhibitor 2	Nucleus	other
-0.067	0.935195	0.27	CAMKK1		CAMKK1	calcium/calmodulin dependent protein kinase kinase 1	Cytoplasm	kinase
-0.055	0.946485	0.306	CAMKK2		CAMKK2	calcium/calmodulin dependent protein kinase kinase 2	Cytoplasm	kinase
0.043	1.04394	0.495	CAMKMT		CAMKMT	calmodulin-lysine N-methyltransferase	Nucleus	enzyme
-0.116	0.890475	0.173	CAMLG		CAMLG	calcium modulating ligand	Cytoplasm	other	alemtuzumab/cyclosporin A, cyclosporine A/tacrolimus, cyclosporine A/sirolimus/tacrolimus, cyclosporin A
-0.27	0.763379	0.0477	CAMSAP1		CAMSAP1	calmodulin regulated spectrin associated protein 1	Cytoplasm	other
-0.206	0.813833	0.0938	CAMSAP2		CAMSAP2	calmodulin regulated spectrin associated protein family member 2	Cytoplasm	other
-0.03	0.970446	0.59	CAMTA1		CAMTA1	calmodulin binding transcription activator 1	Other	other
0.032	1.03252	0.189	CAMTA2		CAMTA2	calmodulin binding transcription activator 2	Nucleus	transcription regulator
-0.092	0.912105	0.141	CAND1		CAND1	cullin associated and neddylation dissociated 1	Cytoplasm	transcription regulator
-0.144	0.865888	0.0432	CANT1		CANT1	calcium activated nucleotidase 1	Extracellular Space	enzyme
-0.008	0.992032	0.842	CANX		CANX	calnexin	Cytoplasm	other
-0.017	0.983144	0.795	CAP1		CAP1	cyclase associated actin cytoskeleton regulatory protein 1	Plasma Membrane	other
0.096	1.10076	0.27	CAP2		CAP2	cyclase associated actin cytoskeleton regulatory protein 2	Plasma Membrane	other
-0.042	0.95887	0.171	CAPG		CAPG	capping actin protein, gelsolin like	Nucleus	other
0.008	1.00803	0.859	CAPN1		CAPN1	calpain 1	Cytoplasm	peptidase
-0.094	0.910283	0.0584	CAPN10		CAPN10	calpain 10	Cytoplasm	peptidase
-0.274	0.760332	0.0378	CAPN15		CAPN15	calpain 15	Other	peptidase
-0.114	0.892258	0.116	CAPN2		CAPN2	calpain 2	Cytoplasm	peptidase
0.062	1.06396	0.515	CAPN3		CAPN3	calpain 3	Cytoplasm	peptidase
-0.04	0.960789	0.448	CAPN5		CAPN5	calpain 5	Cytoplasm	peptidase
-0.258	0.772595	0.0548	CAPN7		CAPN7	calpain 7	Cytoplasm	peptidase
-0.068	0.93426	0.0689	CAPNS1		CAPNS1	calpain small subunit 1	Cytoplasm	peptidase
-0.222	0.800915	0.0444	CAPRIN1		CAPRIN1	cell cycle associated protein 1	Plasma Membrane	other
0.081	1.08437	0.26	CAPRIN2		CAPRIN2	caprin family member 2	Cytoplasm	other
0.149	1.16067	0.115	CAPS		CAPS	calcyphosine	Cytoplasm	other
-0.19	0.826959	0.0865	CAPZA1		CAPZA1	capping actin protein of muscle Z-line subunit alpha 1	Cytoplasm	other
-0.12	0.88692	0.0961	CAPZA2		CAPZA2	capping actin protein of muscle Z-line subunit alpha 2	Cytoplasm	other
0.09	1.09417	0.0789	CAPZB		CAPZB	capping actin protein of muscle Z-line subunit beta	Cytoplasm	other
-0.096	0.908464	0.14	CARD10		CARD10	caspase recruitment domain family member 10	Cytoplasm	other
0.115	1.12187	0.0357	CARD11		CARD11	caspase recruitment domain family member 11	Cytoplasm	kinase
0.155	1.16766	0.318	CARD16		CARD16	caspase recruitment domain family member 16	Other	other
-0.069	0.933327	0.274	CARD19		CARD19	caspase recruitment domain family member 19	Cytoplasm	other
-0.173	0.841138	0.154	CARD6		CARD6	caspase recruitment domain family member 6	Cytoplasm	other
0.027	1.02737	0.732	CARD8		CARD8	caspase recruitment domain family member 8	Nucleus	other
0.058	1.05971	0.557	CARD8-AS1		CARD8-AS1	CARD8 antisense RNA 1	Other	other
0.12	1.1275	0.112	CARF		CARF	calcium responsive transcription factor	Nucleus	transcription regulator
-0.011	0.98906	0.833	CARHSP1		CARHSP1	calcium regulated heat stable protein 1	Cytoplasm	transcription regulator
-0.085	0.918512	0.12	CARM1		CARM1	coactivator associated arginine methyltransferase 1	Nucleus	transcription regulator
0.129	1.13769	0.139	CARMIL1		CARMIL1	capping protein regulator and myosin 1 linker 1	Cytoplasm	enzyme
-0.167	0.8462	0.0885	CARNMT1		CARNMT1	carnosine N-methyltransferase 1	Cytoplasm	enzyme
0.05	1.05127	0.534	CARNS1		CARNS1	carnosine synthase 1	Cytoplasm	enzyme
0.009	1.00904	0.884	CARS		CARS	cysteinyl-tRNA synthetase	Cytoplasm	enzyme
-0.014	0.986098	0.85	CARS2		CARS2	cysteinyl-tRNA synthetase 2, mitochondrial	Cytoplasm	enzyme
0.059	1.06078	0.374	CASC10		CASC10	cancer susceptibility 10	Other	other
0.1	1.10517	0.261	CASC15		CASC15	cancer susceptibility 15	Other	other
-0.162	0.850441	0.0803	CASC3		CASC3	CASC3, exon junction complex subunit	Nucleus	other
-0.011	0.98906	0.911	CASC4		CASC4	cancer susceptibility 4	Cytoplasm	other
0.058	1.05971	0.122	CASD1		CASD1	CAS1 domain containing 1	Cytoplasm	enzyme
0.099	1.10407	0.092	CASK		CASK	calcium/calmodulin dependent serine protein kinase	Plasma Membrane	kinase
-0.145	0.865022	0.0792	CASKIN2		CASKIN2	CASK interacting protein 2	Cytoplasm	other
0.154	1.16649	0.102	CASP1		CASP1	caspase 1	Cytoplasm	peptidase	caspase 1 inhibitor
0.109	1.11516	0.127	CASP10		CASP10	caspase 10	Cytoplasm	peptidase	caspase 10 inhibitor
-0.153	0.85813	0.123	CASP2		CASP2	caspase 2	Cytoplasm	peptidase
-0.191	0.826133	0.0709	CASP3		CASP3	caspase 3	Cytoplasm	peptidase	caspase 3 inhibitor, emricasan
0.038	1.03873	0.507	CASP4		CASP4	caspase 4	Cytoplasm	peptidase
-0.03	0.970446	0.785	CASP6		CASP6	caspase 6	Cytoplasm	peptidase
-0.027	0.973361	0.667	CASP7		CASP7	caspase 7	Cytoplasm	peptidase
-0.016	0.984127	0.762	CASP8		CASP8	caspase 8	Nucleus	peptidase
-0.086	0.917594	0.18	CASP8AP2		CASP8AP2	caspase 8 associated protein 2	Nucleus	transcription regulator
0.029	1.02942	0.498	CASP9		CASP9	caspase 9	Cytoplasm	peptidase	caspase-9 inhibitor
0.054	1.05548	0.275	CAST		CAST	calpastatin	Cytoplasm	peptidase
0.076	1.07896	0.238	CAT		CAT	catalase	Cytoplasm	enzyme	fomepizole
0.138	1.14798	0.171	CAV1		CAV1	caveolin 1	Plasma Membrane	transmembrane receptor
-0.041	0.959829	0.615	CAV2		CAV2	caveolin 2	Plasma Membrane	other
0.042	1.04289	0.523	CBARP		CBARP	CACN subunit beta associated regulatory protein	Other	other
-0.16	0.852144	0.103	CBFA2T2		CBFA2T2	CBFA2/RUNX1 translocation partner 2	Nucleus	transcription regulator
-0.065	0.937067	0.472	CBFB		CBFB	core-binding factor subunit beta	Nucleus	transcription regulator
-0.171	0.842822	0.112	CBL		CBL	Cbl proto-oncogene	Nucleus	transcription regulator
0.208	1.23121	0.0303	CBLB		CBLB	Cbl proto-oncogene B	Nucleus	enzyme
-0.321	0.725423	0.0337	CBLL1		CBLL1	Cbl proto-oncogene like 1	Nucleus	enzyme
0.166	1.18057	0.0337	CBLN3		CBLN3	cerebellin 3 precursor	Extracellular Space	other
-0.159	0.852996	0.129	CBR1		CBR1	carbonyl reductase 1	Cytoplasm	enzyme
-0.109	0.89673	0.442	CBR3		CBR3	carbonyl reductase 3	Cytoplasm	enzyme
0.105	1.11071	0.0518	CBR4		CBR4	carbonyl reductase 4	Cytoplasm	enzyme
0.235	1.26491	0.0928	CBS/CBSL
0.027	1.02737	0.775	CBWD1		CBWD1	COBW domain containing 1	Other	other
0.088	1.09199	0.151	CBWD2		CBWD2	COBW domain containing 2	Other	other
-0.078	0.924964	0.303	CBWD3/CBWD6
-0.076	0.926816	0.304	CBWD5		CBWD5	COBW domain containing 5	Other	other
-0.12	0.88692	0.133	CBX1		CBX1	chromobox 1	Nucleus	transcription regulator
-0.055	0.946485	0.25	CBX3		CBX3	chromobox 3	Nucleus	transcription regulator
-0.138	0.871099	0.149	CBX4		CBX4	chromobox 4	Nucleus	transcription regulator
0.112	1.11851	0.118	CBX5		CBX5	chromobox 5	Nucleus	transcription regulator
-0.322	0.724698	0.0424	CBX6		CBX6	chromobox 6	Nucleus	other
0.218	1.24359	0.0303	CBX7		CBX7	chromobox 7	Nucleus	other
0.119	1.12637	0.265	CBX8		CBX8	chromobox 8	Nucleus	other
0.089	1.09308	0.127	CBY1		CBY1	chibby family member 1, beta catenin antagonist	Cytoplasm	other
-0.036	0.96464	0.136	CC2D1A		CC2D1A	coiled-coil and C2 domain containing 1A	Cytoplasm	transcription regulator
-0.011	0.98906	0.826	CC2D1B		CC2D1B	coiled-coil and C2 domain containing 1B	Nucleus	transcription regulator
0.12	1.1275	0.053	CC2D2A		CC2D2A	coiled-coil and C2 domain containing 2A	Cytoplasm	other
-0.134	0.87459	0.0879	CCAR1		CCAR1	cell division cycle and apoptosis regulator 1	Nucleus	transcription regulator
-0.228	0.796124	0.0404	CCAR2		CCAR2	cell cycle and apoptosis regulator 2	Cytoplasm	peptidase
0.077	1.08004	0.463	CCBE1		CCBE1	collagen and calcium binding EGF domains 1	Extracellular Space	other
0.185	1.20322	0.0565	CCDC102A		CCDC102A	coiled-coil domain containing 102A	Other	other
0.32	1.37713	0.134	CCDC102B		CCDC102B	coiled-coil domain containing 102B	Extracellular Space	other
-0.037	0.963676	0.705	CCDC103		CCDC103	coiled-coil domain containing 103	Cytoplasm	other
0.065	1.06716	0.266	CCDC106		CCDC106	coiled-coil domain containing 106	Extracellular Space	other
-0.075	0.927743	0.299	CCDC107		CCDC107	coiled-coil domain containing 107	Other	other
0.192	1.21167	0.0341	CCDC110		CCDC110	coiled-coil domain containing 110	Nucleus	other
-0.135	0.873716	0.184	CCDC112		CCDC112	coiled-coil domain containing 112	Extracellular Space	other
0.021	1.02122	0.79	CCDC113		CCDC113	coiled-coil domain containing 113	Cytoplasm	other
-0.088	0.915761	0.3	CCDC115		CCDC115	coiled-coil domain containing 115	Cytoplasm	other
-0.148	0.862431	0.0775	CCDC117		CCDC117	coiled-coil domain containing 117	Other	other
-0.213	0.808156	0.0405	CCDC12		CCDC12	coiled-coil domain containing 12	Other	other
-0.078	0.924964	0.0615	CCDC120		CCDC120	coiled-coil domain containing 120	Plasma Membrane	other
-0.103	0.902127	0.0964	CCDC121		CCDC121	coiled-coil domain containing 121	Extracellular Space	other
-0.145	0.865022	0.0803	CCDC122		CCDC122	coiled-coil domain containing 122	Other	other
-0.147	0.863294	0.0688	CCDC124		CCDC124	coiled-coil domain containing 124	Other	other
0.014	1.0141	0.85	CCDC125		CCDC125	coiled-coil domain containing 125	Cytoplasm	other
-0.083	0.920351	0.425	CCDC126		CCDC126	coiled-coil domain containing 126	Other	other
-0.178	0.836942	0.111	CCDC127		CCDC127	coiled-coil domain containing 127	Other	other
-0.079	0.92404	0.144	CCDC130		CCDC130	coiled-coil domain containing 130	Other	other
0.015	1.01511	0.856	CCDC134		CCDC134	coiled-coil domain containing 134	Other	other
0.062	1.06396	0.144	CCDC136		CCDC136	coiled-coil domain containing 136	Cytoplasm	other
-0.395	0.67368	0.0337	CCDC137		CCDC137	coiled-coil domain containing 137	Nucleus	other
-0.238	0.788203	0.0337	CCDC138		CCDC138	coiled-coil domain containing 138	Other	other
0.14	1.15027	0.144	CCDC14		CCDC14	coiled-coil domain containing 14	Cytoplasm	other
-0.126	0.881615	0.138	CCDC142		CCDC142	coiled-coil domain containing 142	Other	other
-0.133	0.875465	0.0645	CCDC144B		CCDC144B	coiled-coil domain containing 144B (pseudogene)	Other	other
-0.005	0.995012	0.958	CCDC146		CCDC146	coiled-coil domain containing 146	Cytoplasm	other
0.182	1.19961	0.0772	CCDC149		CCDC149	coiled-coil domain containing 149	Other	other
0.177	1.19363	0.0594	CCDC152		CCDC152	coiled-coil domain containing 152	Other	other
0.024	1.02429	0.755	CCDC157		CCDC157	coiled-coil domain containing 157	Other	other
0.117	1.12412	0.252	CCDC159		CCDC159	coiled-coil domain containing 159	Other	other
-0.019	0.981179	0.733	CCDC163		CCDC163	coiled-coil domain containing 163	Other	other
0.024	1.02429	0.461	CCDC167		CCDC167	coiled-coil domain containing 167	Other	other
0.125	1.13315	0.119	CCDC171		CCDC171	coiled-coil domain containing 171	Other	other
-0.154	0.857272	0.0595	CCDC174		CCDC174	coiled-coil domain containing 174	Nucleus	other
-0.06	0.941765	0.614	CCDC177		CCDC177	coiled-coil domain containing 177	Other	other
-0.036	0.96464	0.375	CCDC18		CCDC18	coiled-coil domain containing 18	Other	other
0.186	1.20442	0.0838	CCDC18-AS1		CCDC18-AS1	CCDC18 antisense RNA 1	Other	other
0.017	1.01715	0.625	CCDC184		CCDC184	coiled-coil domain containing 184	Cytoplasm	other
0.096	1.10076	0.153	CCDC186		CCDC186	coiled-coil domain containing 186	Other	other
0.051	1.05232	0.44	CCDC191		CCDC191	coiled-coil domain containing 191	Other	other
-0.039	0.961751	0.51	CCDC22		CCDC22	coiled-coil domain containing 22	Cytoplasm	other
0.124	1.13202	0.16	CCDC24		CCDC24	coiled-coil domain containing 24	Other	other
-0.007	0.993024	0.914	CCDC25		CCDC25	coiled-coil domain containing 25	Cytoplasm	other
-0.001	0.999	0.988	CCDC28A		CCDC28A	coiled-coil domain containing 28A	Other	other
-0.122	0.885148	0.229	CCDC28B		CCDC28B	coiled-coil domain containing 28B	Cytoplasm	other
-0.134	0.87459	0.0337	CCDC30		CCDC30	coiled-coil domain containing 30	Cytoplasm	other
-0.027	0.973361	0.532	CCDC34		CCDC34	coiled-coil domain containing 34	Other	other
0.111	1.11739	0.0337	CCDC39		CCDC39	coiled-coil domain containing 39	Cytoplasm	other
0.07	1.07251	0.125	CCDC40		CCDC40	coiled-coil domain containing 40	Cytoplasm	other
-0.198	0.82037	0.0441	CCDC43		CCDC43	coiled-coil domain containing 43	Cytoplasm	other
-0.198	0.82037	0.0666	CCDC47		CCDC47	coiled-coil domain containing 47	Extracellular Space	other
-0.012	0.988072	0.881	CCDC50		CCDC50	coiled-coil domain containing 50	Cytoplasm	other
-0.178	0.836942	0.101	CCDC51		CCDC51	coiled-coil domain containing 51	Cytoplasm	other
0.134	1.14339	0.0445	CCDC57		CCDC57	coiled-coil domain containing 57	Other	other
-0.263	0.768742	0.038	CCDC58		CCDC58	coiled-coil domain containing 58	Cytoplasm	other
-0.251	0.778022	0.0337	CCDC59		CCDC59	coiled-coil domain containing 59	Nucleus	other
-0.127	0.880734	0.0856	CCDC6		CCDC6	coiled-coil domain containing 6	Cytoplasm	other
0.02	1.0202	0.739	CCDC61		CCDC61	coiled-coil domain containing 61	Cytoplasm	other
-0.109	0.89673	0.136	CCDC66		CCDC66	coiled-coil domain containing 66	Cytoplasm	other
0.048	1.04917	0.477	CCDC68		CCDC68	coiled-coil domain containing 68	Other	other
0.104	1.1096	0.162	CCDC69		CCDC69	coiled-coil domain containing 69	Other	other
-0.079	0.92404	0.179	CCDC71		CCDC71	coiled-coil domain containing 71	Nucleus	other
0.029	1.02942	0.82	CCDC71L		CCDC71L	coiled-coil domain containing 71 like	Other	other
0.136	1.14568	0.327	CCDC74A		CCDC74A	coiled-coil domain containing 74A	Other	other
0.054	1.05548	0.66	CCDC74B		CCDC74B	coiled-coil domain containing 74B	Other	other
-0.083	0.920351	0.194	CCDC77		CCDC77	coiled-coil domain containing 77	Cytoplasm	other
-0.062	0.939883	0.293	CCDC78		CCDC78	coiled-coil domain containing 78	Cytoplasm	other
0.343	1.40917	0.041	CCDC8		CCDC8	coiled-coil domain containing 8	Plasma Membrane	other
0.089	1.09308	0.202	CCDC80		CCDC80	coiled-coil domain containing 80	Nucleus	other
-0.085	0.918512	0.167	CCDC82		CCDC82	coiled-coil domain containing 82	Other	other
-0.099	0.905743	0.232	CCDC84		CCDC84	coiled-coil domain containing 84	Other	other
-0.22	0.802519	0.0466	CCDC85B		CCDC85B	coiled-coil domain containing 85B	Cytoplasm	other
-0.097	0.907556	0.177	CCDC85C		CCDC85C	coiled-coil domain containing 85C	Plasma Membrane	other
-0.44	0.644036	0.0398	CCDC86		CCDC86	coiled-coil domain containing 86	Nucleus	other
-0.06	0.941765	0.202	CCDC88A		CCDC88A	coiled-coil domain containing 88A	Cytoplasm	other
-0.084	0.919431	0.268	CCDC9		CCDC9	coiled-coil domain containing 9	Extracellular Space	other
-0.042	0.95887	0.218	CCDC90B		CCDC90B	coiled-coil domain containing 90B	Cytoplasm	other
-0.011	0.98906	0.874	CCDC91		CCDC91	coiled-coil domain containing 91	Cytoplasm	other
0.096	1.10076	0.241	CCDC92		CCDC92	coiled-coil domain containing 92	Cytoplasm	other
-0.095	0.909373	0.181	CCDC93		CCDC93	coiled-coil domain containing 93	Extracellular Space	other
-0.307	0.735651	0.0455	CCDC94		YJU2	YJU2 splicing factor homolog	Nucleus	other
-0.104	0.901225	0.305	CCDC96		CCDC96	coiled-coil domain containing 96	Other	other
-0.044	0.956954	0.221	CCDC97		CCDC97	coiled-coil domain containing 97	Other	other
0.049	1.05022	0.348	CCHCR1		CCHCR1	coiled-coil alpha-helical rod protein 1	Cytoplasm	other
-0.137	0.87197	0.0557	CCIN		CCIN	calicin	Cytoplasm	other
0.301	1.35121	0.136	CCL1		CCL1	C-C motif chemokine ligand 1	Extracellular Space	cytokine
0.628	1.87386	0.133	CCL11		CCL11	C-C motif chemokine ligand 11	Extracellular Space	cytokine	bertilimumab
0.353	1.42333	0.0393	CCL2		CCL2	C-C motif chemokine ligand 2	Extracellular Space	cytokine	CNTO 888, mimosine
0.064	1.06609	0.692	CCL20		CCL20	C-C motif chemokine ligand 20	Extracellular Space	cytokine
0.07	1.07251	0.461	CCL26		CCL26	C-C motif chemokine ligand 26	Extracellular Space	cytokine
0.118	1.12524	0.298	CCL28		CCL28	C-C motif chemokine ligand 28	Extracellular Space	cytokine
0.036	1.03666	0.584	CCL5		CCL5	C-C motif chemokine ligand 5	Extracellular Space	cytokine
0.468	1.5968	0.0339	CCL7		CCL7	C-C motif chemokine ligand 7	Extracellular Space	cytokine	upamostat
0.063	1.06503	0.592	CCL8		CCL8	C-C motif chemokine ligand 8	Extracellular Space	cytokine
0.06	1.06184	0.267	CCM2		CCM2	CCM2 scaffold protein	Cytoplasm	other
0.022	1.02224	0.893	CCNA1		CCNA1	cyclin A1	Nucleus	other
0.086	1.08981	0.363	CCNA2		CCNA2	cyclin A2	Nucleus	other
-0.204	0.815462	0.0463	CCNB1		CCNB1	cyclin B1	Cytoplasm	kinase
-0.051	0.950279	0.26	CCNB1IP1		CCNB1IP1	cyclin B1 interacting protein 1	Nucleus	enzyme
-0.101	0.903933	0.242	CCNB2		CCNB2	cyclin B2	Cytoplasm	kinase
-0.167	0.8462	0.0506	CCNC		CCNC	cyclin C	Nucleus	kinase
0.178	1.19483	0.15	CCND1		CCND1	cyclin D1	Nucleus	transcription regulator	arsenic trioxide/tretinoin, arsenic trioxide/daunorubicin/tretinoin, arsenic trioxide/gemtuzumab ozogamicin/tretinoin, arsenic trioxide/idarubicin/tretinoin, arsenic trioxide/cytarabine/methotrexate, arsenic trioxide
-0.08	0.923116	0.23	CCND2		CCND2	cyclin D2	Nucleus	other
0.106	1.11182	0.501	CCND2-AS1		CCND2-AS1	CCND2 antisense RNA 1	Other	other
-0.052	0.949329	0.519	CCND3		CCND3	cyclin D3	Nucleus	kinase
0.006	1.00602	0.653	CCNDBP1		CCNDBP1	cyclin D1 binding protein 1	Nucleus	other
-0.018	0.982161	0.817	CCNE1		CCNE1	cyclin E1	Nucleus	transcription regulator
-0.115	0.891366	0.16	CCNF		CCNF	cyclin F	Nucleus	enzyme
0.202	1.22385	0.0337	CCNG1		CCNG1	cyclin G1	Nucleus	other
0.126	1.13428	0.0545	CCNG2		CCNG2	cyclin G2	Nucleus	other
-0.162	0.850441	0.0664	CCNH		CCNH	cyclin H	Nucleus	transcription regulator
0.181	1.19842	0.0331	CCNI		CCNI	cyclin I	Other	other
-0.109	0.89673	0.244	CCNJ		CCNJ	cyclin J	Nucleus	other
0.095	1.09966	0.299	CCNJL		CCNJL	cyclin J like	Other	other
-0.227	0.796921	0.0359	CCNK		CCNK	cyclin K	Nucleus	kinase
-0.187	0.829444	0.0364	CCNL1		CCNL1	cyclin L1	Nucleus	other
0.184	1.20202	0.0603	CCNL2		CCNL2	cyclin L2	Nucleus	other
-0.076	0.926816	0.53	CCNO		CCNO	cyclin O	Nucleus	other
-0.258	0.772595	0.0459	CCNT1		CCNT1	cyclin T1	Nucleus	transcription regulator
-0.106	0.899425	0.0521	CCNT2		CCNT2	cyclin T2	Nucleus	transcription regulator
-0.001	0.999	0.986	CCNT2-AS1		CCNT2-AS1	CCNT2 antisense RNA 1	Other	other
0.044	1.04498	0.46	CCNY		CCNY	cyclin Y	Nucleus	other
0.013	1.01308	0.853	CCNYL1		CCNYL1	cyclin Y like 1	Plasma Membrane	other
-0.13	0.878095	0.106	CCP110		CCP110	centriolar coiled-coil protein 110	Cytoplasm	other
0.036	1.03666	0.46	CCPG1		CCPG1	cell cycle progression 1	Other	other
0.201	1.22262	0.0729	CCR10		CCR10	C-C motif chemokine receptor 10	Plasma Membrane	G-protein coupled receptor
0.265	1.30343	0.12	CCR7		CCR7	C-C motif chemokine receptor 7	Plasma Membrane	G-protein coupled receptor
0.269	1.30866	0.0337	CCS		CCS	copper chaperone for superoxide dismutase	Cytoplasm	enzyme
-0.022	0.97824	0.785	CCSAP		CCSAP	centriole, cilia and spindle associated protein	Cytoplasm	other
-0.002	0.998002	0.961	CCSER2		CCSER2	coiled-coil serine rich protein 2	Other	other
-0.311	0.732714	0.0343	CCT2		CCT2	chaperonin containing TCP1 subunit 2	Cytoplasm	kinase
-0.225	0.798516	0.0458	CCT3		CCT3	chaperonin containing TCP1 subunit 3	Cytoplasm	other
-0.273	0.761093	0.0381	CCT4		CCT4	chaperonin containing TCP1 subunit 4	Cytoplasm	other
-0.359	0.698374	0.0337	CCT5		CCT5	chaperonin containing TCP1 subunit 5	Cytoplasm	other
-0.244	0.783488	0.0413	CCT6A		CCT6A	chaperonin containing TCP1 subunit 6A	Cytoplasm	other
-0.018	0.982161	0.806	CCT6B		CCT6B	chaperonin containing TCP1 subunit 6B	Cytoplasm	transporter
-0.146	0.864158	0.147	CCT6P1		CCT6P1	chaperonin containing TCP1 subunit 6 pseudogene 1	Other	other
-0.143	0.866754	0.0345	CCT6P3		CCT6P3	chaperonin containing TCP1 subunit 6 pseudogene 3	Other	other
-0.165	0.847894	0.0445	CCT7		CCT7	chaperonin containing TCP1 subunit 7	Cytoplasm	other
-0.172	0.841979	0.0344	CCT8		CCT8	chaperonin containing TCP1 subunit 8	Cytoplasm	enzyme
-0.116	0.890475	0.248	CCZ1/CCZ1B
0.295	1.34313	0.0303	CD109		CD109	CD109 molecule	Plasma Membrane	other
0.114	1.12075	0.093	CD14		CD14	CD14 molecule	Plasma Membrane	transmembrane receptor
-0.048	0.953134	0.306	CD151		CD151	CD151 molecule (Raph blood group)	Plasma Membrane	other
-0.102	0.90303	0.144	CD164		CD164	CD164 molecule	Plasma Membrane	other
0.115	1.12187	0.204	CD200		CD200	CD200 molecule	Plasma Membrane	other	samalizumab
0.091	1.09527	0.315	CD24		CD24	CD24 molecule	Plasma Membrane	other
0.217	1.24234	0.106	CD248		CD248	CD248 molecule	Plasma Membrane	other	MORAb-004
0.107	1.11293	0.0445	CD27-AS1		CD27-AS1	CD27 antisense RNA 1	Other	other
-0.068	0.93426	0.584	CD274		CD274	CD274 molecule	Plasma Membrane	enzyme	atezolizumab, durvalumab, avelumab, anti PD-L1 antibody, FAZ053, CX-072, LY3300054, CA-170, KN035, CK-301, MSB0011359C, BCD-135, FS118, HLX20, atezolizumab/bevacizumab
-0.026	0.974335	0.845	CD276		CD276	CD276 molecule	Plasma Membrane	other	MGA271, MGD009
-0.035	0.965605	0.551	CD2AP		CD2AP	CD2 associated protein	Cytoplasm	other
-0.274	0.760332	0.0379	CD2BP2		CD2BP2	CD2 cytoplasmic tail binding protein 2	Cytoplasm	other
0.106	1.11182	0.177	CD302		CD302	CD302 molecule	Plasma Membrane	transmembrane receptor
-0.075	0.927743	0.334	CD320		CD320	CD320 molecule	Plasma Membrane	transmembrane receptor
0.194	1.2141	0.0628	CD38		CD38	CD38 molecule	Plasma Membrane	enzyme	daratumumab, isatuximab, MOR03087, anti-CD38 antibody
-0.196	0.822012	0.0982	CD3EAP		CD3EAP	CD3e molecule associated protein	Nucleus	other
-0.049	0.952181	0.361	CD40		CD40	CD40 molecule	Plasma Membrane	transmembrane receptor	dacetuzumab, CP-870893, RO7009789, CFZ533, FFP104, SEA-CD40, APX005M, ABBV-927, CDX-1140
-0.058	0.94365	0.348	CD44		CD44	CD44 molecule (Indian blood group)	Plasma Membrane	other	A6 peptide, anti-CD44v7 antibody, AMC303
0.077	1.08004	0.0829	CD46		CD46	CD46 molecule	Plasma Membrane	other
0.052	1.05338	0.207	CD47		CD47	CD47 molecule	Plasma Membrane	transmembrane receptor	hu5F9-G4, CC-90002, ALX148, TTI-621, TTI-622
0.024	1.02429	0.818	CD55		CD55	CD55 molecule (Cromer blood group)	Plasma Membrane	other
-0.03	0.970446	0.64	CD58		CD58	CD58 molecule	Plasma Membrane	transmembrane receptor
0.098	1.10296	0.0349	CD59		CD59	CD59 molecule (CD59 blood group)	Plasma Membrane	other
-0.054	0.947432	0.252	CD63		CD63	CD63 molecule	Plasma Membrane	other
0.019	1.01918	0.848	CD68		CD68	CD68 molecule	Plasma Membrane	other
-0.181	0.834435	0.159	CD72		CD72	CD72 molecule	Plasma Membrane	transmembrane receptor
0.1	1.10517	0.0736	CD74		CD74	CD74 molecule	Plasma Membrane	transmembrane receptor	milatuzumab
-0.018	0.982161	0.633	CD81		CD81	CD81 molecule	Plasma Membrane	other
0.21	1.23368	0.067	CD82		CD82	CD82 molecule	Plasma Membrane	other
-0.255	0.774916	0.0838	CD83		CD83	CD83 molecule	Plasma Membrane	transmembrane receptor
0.324	1.38265	0.0331	CD9		CD9	CD9 molecule	Plasma Membrane	other
0.031	1.03149	0.47	CD99		CD99	CD99 molecule (Xg blood group)	Plasma Membrane	other
0.026	1.02634	0.463	CD99L2		CD99L2	CD99 molecule like 2	Plasma Membrane	other
-0.091	0.913018	0.344	CD99P1		CD99P1	CD99 molecule pseudogene 1	Plasma Membrane	other
-0.141	0.868489	0.18	CDADC1		CDADC1	cytidine and dCMP deaminase domain containing 1	Other	kinase
-0.224	0.799315	0.067	CDAN1		CDAN1	codanin 1	Nucleus	other
-0.285	0.752014	0.0337	CDC123		CDC123	cell division cycle 123	Cytoplasm	other
0.042	1.04289	0.57	CDC14A		CDC14A	cell division cycle 14A	Nucleus	phosphatase
0.057	1.05866	0.285	CDC14B		CDC14B	cell division cycle 14B	Nucleus	phosphatase
-0.092	0.912105	0.0684	CDC16		CDC16	cell division cycle 16	Nucleus	other
-0.07	0.932394	0.132	CDC20		CDC20	cell division cycle 20	Nucleus	other
-0.191	0.826133	0.0393	CDC23		CDC23	cell division cycle 23	Nucleus	enzyme
-0.027	0.973361	0.738	CDC25B		CDC25B	cell division cycle 25B	Nucleus	phosphatase
-0.063	0.938943	0.277	CDC26		CDC26	cell division cycle 26	Nucleus	other
-0.064	0.938005	0.279	CDC27		CDC27	cell division cycle 27	Nucleus	other
-0.28	0.755784	0.0398	CDC34		CDC34	cell division cycle 34	Nucleus	enzyme
-0.128	0.879853	0.0562	CDC37		CDC37	cell division cycle 37	Cytoplasm	kinase
-0.273	0.761093	0.0331	CDC37L1		CDC37L1	cell division cycle 37 like 1	Cytoplasm	other
-0.147	0.863294	0.567	CDC37L1-AS1		CDC37L1-DT	CDC37L1 divergent transcript	Other	other
-0.123	0.884264	0.201	CDC40		CDC40	cell division cycle 40	Nucleus	other
-0.214	0.807348	0.0465	CDC42		CDC42	cell division cycle 42	Cytoplasm	enzyme
0.078	1.08112	0.145	CDC42BPA		CDC42BPA	CDC42 binding protein kinase alpha	Cytoplasm	kinase
-0.011	0.98906	0.782	CDC42BPB		CDC42BPB	CDC42 binding protein kinase beta	Cytoplasm	kinase
-0.145	0.865022	0.0466	CDC42EP1		CDC42EP1	CDC42 effector protein 1	Extracellular Space	other
-0.064	0.938005	0.229	CDC42EP2		CDC42EP2	CDC42 effector protein 2	Plasma Membrane	other
-0.032	0.968507	0.823	CDC42EP3		CDC42EP3	CDC42 effector protein 3	Cytoplasm	other
-0.199	0.81955	0.135	CDC42EP4		CDC42EP4	CDC42 effector protein 4	Cytoplasm	other
0.298	1.34716	0.0331	CDC42EP5		CDC42EP5	CDC42 effector protein 5	Cytoplasm	other
-0.059	0.942707	0.197	CDC42SE1		CDC42SE1	CDC42 small effector 1	Plasma Membrane	other
-0.105	0.900325	0.0924	CDC42SE2		CDC42SE2	CDC42 small effector 2	Plasma Membrane	other
-0.166	0.847046	0.062	CDC5L		CDC5L	cell division cycle 5 like	Nucleus	transcription regulator
0.137	1.14683	0.422	CDC6		CDC6	cell division cycle 6	Nucleus	other
0.039	1.03977	0.424	CDC7		CDC7	cell division cycle 7	Nucleus	kinase	NMS-1116354, BMS-863233, TAK-931, LY3143921
-0.19	0.826959	0.0869	CDC73		CDC73	cell division cycle 73	Nucleus	other
-0.131	0.877218	0.136	CDCA4		CDCA4	cell division cycle associated 4	Nucleus	other
0.032	1.03252	0.851	CDCA5		CDCA5	cell division cycle associated 5	Cytoplasm	other
0.135	1.14454	0.184	CDCA7L		CDCA7L	cell division cycle associated 7 like	Nucleus	other
0.137	1.14683	0.248	CDCP1		CDCP1	CUB domain containing protein 1	Plasma Membrane	other
-0.017	0.983144	0.831	CDH10		CDH10	cadherin 10	Plasma Membrane	other
0.277	1.31917	0.0452	CDH11		CDH11	cadherin 11	Plasma Membrane	other
0.297	1.34582	0.0343	CDH13		CDH13	cadherin 13	Plasma Membrane	other
0.643	1.90218	0.0337	CDH19		CDH19	cadherin 19	Plasma Membrane	other
0.147	1.15835	0.097	CDH2		CDH2	cadherin 2	Plasma Membrane	other	N-ac-CHAVC-NH2
0.128	1.13655	0.0953	CDH24		CDH24	cadherin 24	Plasma Membrane	other
0.107	1.11293	0.0521	CDH4		CDH4	cadherin 4	Plasma Membrane	other
0.273	1.3139	0.0352	CDH5		CDH5	cadherin 5	Plasma Membrane	other
-0.157	0.854704	0.33	CDH6		CDH6	cadherin 6	Plasma Membrane	other
0.079	1.0822	0.21	CDH8		CDH8	cadherin 8	Plasma Membrane	other
-0.183	0.832768	0.0668	CDIP1		CDIP1	cell death inducing p53 target 1	Nucleus	other
-0.094	0.910283	0.187	CDIPT		CDIPT	CDP-diacylglycerol--inositol 3-phosphatidyltransferase	Cytoplasm	enzyme
0.265	1.30343	0.0905	CDK1		CDK1	cyclin dependent kinase 1	Nucleus	kinase	dinaciclib, AG 024322, AZD5438, milciclib, SB-1317, roniciclib, alvocidib
0.076	1.07896	0.183	CDK10		CDK10	cyclin dependent kinase 10	Nucleus	kinase	alvocidib
-0.129	0.878974	0.085	CDK11A		CDK11A	cyclin dependent kinase 11A	Nucleus	kinase
-0.132	0.876341	0.113	CDK11B		CDK11B	cyclin dependent kinase 11B	Nucleus	kinase
-0.307	0.735651	0.0344	CDK12		CDK12	cyclin dependent kinase 12	Nucleus	kinase
-0.183	0.832768	0.0492	CDK13		CDK13	cyclin dependent kinase 13	Nucleus	kinase
0.185	1.20322	0.0643	CDK14		CDK14	cyclin dependent kinase 14	Nucleus	kinase
-0.144	0.865888	0.0594	CDK16		CDK16	cyclin dependent kinase 16	Cytoplasm	kinase
-0.229	0.795329	0.126	CDK17		CDK17	cyclin dependent kinase 17	Cytoplasm	kinase
0.259	1.29563	0.0414	CDK18		CDK18	cyclin dependent kinase 18	Cytoplasm	kinase
0.105	1.11071	0.108	CDK19		CDK19	cyclin dependent kinase 19	Nucleus	kinase	BCD-115, alvocidib
0.009	1.00904	0.832	CDK2		CDK2	cyclin dependent kinase 2	Nucleus	kinase	roscovitine, BMS-387032, CaM kinase II inhibitor, dinaciclib, AG 024322, AZD5438, milciclib, SB-1317, roniciclib, CYC065, alvocidib
-0.164	0.848742	0.0594	CDK20		CDK20	cyclin dependent kinase 20	Nucleus	kinase
0.097	1.10186	0.0664	CDK2AP1		CDK2AP1	cyclin dependent kinase 2 associated protein 1	Nucleus	other
0.331	1.39236	0.0331	CDK2AP2		CDK2AP2	cyclin dependent kinase 2 associated protein 2	Nucleus	other
-0.081	0.922194	0.324	CDK3		CDK3	cyclin dependent kinase 3	Other	kinase	alvocidib
-0.155	0.856415	0.112	CDK4		CDK4	cyclin dependent kinase 4	Nucleus	kinase	palbociclib, cyclin dependent kinase 4 inhibitor, AG 024322, milciclib, ribociclib, voruciclib, abemaciclib, letrozole/palbociclib, roniciclib, FLX925, fulvestrant/palbociclib, trilaciclib, SHR6390, G1T38, letrozole/ribociclib, anastrozole/palbociclib, anastrozole/ribociclib, exemestane/palbociclib, exemestane/ribociclib, abemaciclib/aromatase inhibitor, fulvestrant/ribociclib, abemaciclib/exemes…
0.014	1.0141	0.805	CDK5		CDK5	cyclin dependent kinase 5	Nucleus	kinase	dinaciclib, CYC065, alvocidib
-0.178	0.836942	0.0343	CDK5R1		CDK5R1	cyclin dependent kinase 5 regulatory subunit 1	Nucleus	kinase
-0.201	0.817912	0.0379	CDK5RAP1		CDK5RAP1	CDK5 regulatory subunit associated protein 1	Extracellular Space	enzyme
-0.062	0.939883	0.4	CDK5RAP2		CDK5RAP2	CDK5 regulatory subunit associated protein 2	Cytoplasm	other
0.203	1.22507	0.0339	CDK5RAP3		CDK5RAP3	CDK5 regulatory subunit associated protein 3	Nucleus	other
0.022	1.02224	0.788	CDK6		CDK6	cyclin dependent kinase 6	Nucleus	kinase	palbociclib, ribociclib, abemaciclib, letrozole/palbociclib, FLX925, fulvestrant/palbociclib, trilaciclib, SHR6390, G1T38, letrozole/ribociclib, anastrozole/palbociclib, anastrozole/ribociclib, exemestane/palbociclib, exemestane/ribociclib, abemaciclib/aromatase inhibitor, fulvestrant/ribociclib, abemaciclib/exemestane, abemaciclib/anastrozole, abemaciclib/letrozole, alvocidib
-0.068	0.93426	0.279	CDK7		CDK7	cyclin dependent kinase 7	Nucleus	kinase	roscovitine, BMS-387032, SB-1317, SY-1365, alvocidib
-0.153	0.85813	0.0927	CDK8		CDK8	cyclin dependent kinase 8	Nucleus	kinase	BCD-115, alvocidib
-0.053	0.94838	0.428	CDK9		CDK9	cyclin dependent kinase 9	Nucleus	kinase	roscovitine, BMS-387032, dinaciclib, AZD5438, SB-1317, roniciclib, CYC065, BAY1251152, alvocidib
0.092	1.09636	0.135	CDKAL1		CDKAL1	CDK5 regulatory subunit associated protein 1 like 1	Cytoplasm	enzyme
-0.204	0.815462	0.0429	CDKL1		CDKL1	cyclin dependent kinase like 1	Nucleus	kinase
-0.178	0.836942	0.134	CDKL3		CDKL3	cyclin dependent kinase like 3	Cytoplasm	kinase
0.049	1.05022	0.409	CDKL5		CDKL5	cyclin dependent kinase like 5	Nucleus	kinase
-0.427	0.652464	0.0539	CDKN1A		CDKN1A	cyclin dependent kinase inhibitor 1A	Nucleus	kinase
-0.027	0.973361	0.788	CDKN1B		CDKN1B	cyclin dependent kinase inhibitor 1B	Nucleus	kinase
0.087	1.0909	0.35	CDKN1C		CDKN1C	cyclin dependent kinase inhibitor 1C	Nucleus	other
0.016	1.01613	0.851	CDKN2A		CDKN2A	cyclin dependent kinase inhibitor 2A	Nucleus	transcription regulator
-0.413	0.661662	0.0344	CDKN2AIP		CDKN2AIP	CDKN2A interacting protein	Nucleus	transcription regulator
0.077	1.08004	0.138	CDKN2AIPNL		CDKN2AIPNL	CDKN2A interacting protein N-terminal like	Other	other
0.342	1.40776	0.0361	CDKN2B		CDKN2B	cyclin dependent kinase inhibitor 2B	Nucleus	transcription regulator
-0.122	0.885148	0.0688	CDKN2B-AS1		CDKN2B-AS1	CDKN2B antisense RNA 1	Other	other
0.165	1.17939	0.152	CDKN2C		CDKN2C	cyclin dependent kinase inhibitor 2C	Nucleus	transcription regulator
0.053	1.05443	0.607	CDKN2D		CDKN2D	cyclin dependent kinase inhibitor 2D	Cytoplasm	transcription regulator
0.152	1.16416	0.13	CDKN3		CDKN3	cyclin dependent kinase inhibitor 3	Cytoplasm	phosphatase
0.17	1.1853	0.0637	CDO1		CDO1	cysteine dioxygenase type 1	Cytoplasm	enzyme
0.154	1.16649	0.136	CDON		CDON	cell adhesion associated, oncogene regulated	Plasma Membrane	other
-0.089	0.914846	0.163	CDPF1		CDPF1	cysteine rich DPF motif domain containing 1	Extracellular Space	other
-1.081	0.339256	0.0331	CDR1		CDR1	cerebellar degeneration related protein 1	Other	other
-0.068	0.93426	0.451	CDR2		CDR2	cerebellar degeneration related protein 2	Cytoplasm	other
-0.177	0.83778	0.0361	CDR2L		CDR2L	cerebellar degeneration related protein 2 like	Other	other
-0.116	0.890475	0.101	CDS2		CDS2	CDP-diacylglycerol synthase 2	Cytoplasm	enzyme
0.063	1.06503	0.658	CDT1		CDT1	chromatin licensing and DNA replication factor 1	Nucleus	other
-0.205	0.814647	0.04	CDV3		CDV3	CDV3 homolog	Cytoplasm	other
-0.145	0.865022	0.086	CDYL		CDYL	chromodomain Y like	Nucleus	transcription regulator
0.02	1.0202	0.879	CDYL2		CDYL2	chromodomain Y like 2	Nucleus	other
-0.144	0.865888	0.0331	CEACAM19		CEACAM19	carcinoembryonic antigen related cell adhesion molecule 19	Other	other
-0.246	0.781922	0.0851	CEBPB		CEBPB	CCAAT enhancer binding protein beta	Nucleus	transcription regulator
-0.121	0.886034	0.0699	CEBPB-AS1		CEBPB-AS1	CEBPB antisense RNA 1	Other	other
0.198	1.21896	0.05	CEBPD		CEBPD	CCAAT enhancer binding protein delta	Nucleus	transcription regulator
-0.046	0.955042	0.408	CEBPG		CEBPG	CCAAT enhancer binding protein gamma	Nucleus	transcription regulator
-0.349	0.705393	0.034	CEBPZ		CEBPZ	CCAAT enhancer binding protein zeta	Nucleus	transcription regulator
-0.127	0.880734	0.0922	CEBPZOS		CEBPZOS	CEBPZ opposite strand	Other	other
0.108	1.11405	0.115	CECR1		ADA2	adenosine deaminase 2	Extracellular Space	enzyme
-0.099	0.905743	0.197	CECR5		HDHD5	haloacid dehalogenase like hydrolase domain containing 5	Cytoplasm	other
-0.135	0.873716	0.0718	CELF1		CELF1	CUGBP Elav-like family member 1	Cytoplasm	translation regulator
0.053	1.05443	0.266	CELF2		CELF2	CUGBP Elav-like family member 2	Nucleus	other
-0.209	0.811395	0.0403	CELF6		CELF6	CUGBP Elav-like family member 6	Cytoplasm	other
0.067	1.0693	0.0615	CELSR1		CELSR1	cadherin EGF LAG seven-pass G-type receptor 1	Plasma Membrane	G-protein coupled receptor
0.127	1.13542	0.0349	CELSR2		CELSR2	cadherin EGF LAG seven-pass G-type receptor 2	Plasma Membrane	G-protein coupled receptor
-0.092	0.912105	0.126	CELSR3		CELSR3	cadherin EGF LAG seven-pass G-type receptor 3	Plasma Membrane	G-protein coupled receptor
0.255	1.29046	0.625	CELSR3-AS1		LINC02585	long intergenic non-protein coding RNA 2585	Other	other
0.977	2.65647	0.0373	CEMIP		CEMIP	cell migration inducing hyaluronidase 1	Cytoplasm	enzyme
-0.167	0.8462	0.0574	CEMP1		CEMP1	cementum protein 1	Other	other
-0.181	0.834435	0.0626	CENPB		CENPB	centromere protein B	Nucleus	other
-0.148	0.862431	0.0557	CENPBD1		CENPBD1	CENPB DNA-binding domain containing 1	Other	other
-0.064	0.938005	0.233	CENPBD1P1		CENPBD1P1	CENPB DNA-binding domains containing 1 pseudogene 1	Other	other
0.02	1.0202	0.753	CENPC		CENPC	centromere protein C	Nucleus	other
0.079	1.0822	0.256	CENPF		CENPF	centromere protein F	Nucleus	other
-0.01	0.99005	0.845	CENPH		CENPH	centromere protein H	Nucleus	other
0.007	1.00702	0.928	CENPJ		CENPJ	centromere protein J	Nucleus	transcription regulator
0.083	1.08654	0.565	CENPK		CENPK	centromere protein K	Nucleus	other
-0.037	0.963676	0.584	CENPL		CENPL	centromere protein L	Cytoplasm	other
0.031	1.03149	0.794	CENPM		CENPM	centromere protein M	Cytoplasm	other
-0.169	0.844509	0.188	CENPN		CENPN	centromere protein N	Nucleus	other
-0.029	0.971416	0.483	CENPO		CENPO	centromere protein O	Nucleus	other
0.048	1.04917	0.626	CENPQ		CENPQ	centromere protein Q	Nucleus	other
-0.112	0.894044	0.0548	CENPT		CENPT	centromere protein T	Cytoplasm	transcription regulator
0.005	1.00501	0.971	CENPU		CENPU	centromere protein U	Nucleus	other
0.135	1.14454	0.152	CENPV		CENPV	centromere protein V	Nucleus	other
0.074	1.07681	0.472	CENPW		CENPW	centromere protein W	Nucleus	other
-0.1	0.904837	0.202	CENPX		CENPX	centromere protein X	Nucleus	other
-0.145	0.865022	0.0868	CEP104		CEP104	centrosomal protein 104	Cytoplasm	other
0.317	1.373	0.0337	CEP112		CEP112	centrosomal protein 112	Cytoplasm	other
0.045	1.04603	0.434	CEP120		CEP120	centrosomal protein 120	Cytoplasm	other
0.126	1.13428	0.0716	CEP126		CEP126	centrosomal protein 126	Cytoplasm	other
0.048	1.04917	0.24	CEP131		CEP131	centrosomal protein 131	Cytoplasm	other
-0.124	0.88338	0.11	CEP135		CEP135	centrosomal protein 135	Cytoplasm	other
0.072	1.07466	0.168	CEP152		CEP152	centrosomal protein 152	Cytoplasm	other
0.006	1.00602	0.923	CEP162		CEP162	centrosomal protein 162	Nucleus	other
-0.098	0.906649	0.061	CEP164		CEP164	centrosomal protein 164	Cytoplasm	other
-0.004	0.996008	0.97	CEP170		CEP170	centrosomal protein 170	Nucleus	other
-0.187	0.829444	0.063	CEP170B		CEP170B	centrosomal protein 170B	Other	other
0.011	1.01106	0.852	CEP19		CEP19	centrosomal protein 19	Cytoplasm	other
-0.11	0.895834	0.0357	CEP192		CEP192	centrosomal protein 192	Cytoplasm	other
-0.285	0.752014	0.0348	CEP250		CEP250	centrosomal protein 250	Nucleus	other
-0.067	0.935195	0.306	CEP290		CEP290	centrosomal protein 290	Cytoplasm	transcription regulator
-0.149	0.861569	0.0616	CEP295		CEP295	centrosomal protein 295	Cytoplasm	other
-0.124	0.88338	0.121	CEP350		CEP350	centrosomal protein 350	Cytoplasm	other
-0.008	0.992032	0.811	CEP41		CEP41	centrosomal protein 41	Cytoplasm	other
0.009	1.00904	0.775	CEP44		CEP44	centrosomal protein 44	Cytoplasm	other
0.034	1.03458	0.775	CEP55		CEP55	centrosomal protein 55	Cytoplasm	other
0.045	1.04603	0.285	CEP57		CEP57	centrosomal protein 57	Cytoplasm	other
-0.024	0.976286	0.62	CEP57L1		CEP57L1	centrosomal protein 57 like 1	Other	other
0.034	1.03458	0.488	CEP63		CEP63	centrosomal protein 63	Cytoplasm	other
-0.129	0.878974	0.177	CEP68		CEP68	centrosomal protein 68	Cytoplasm	other
0.184	1.20202	0.0358	CEP70		CEP70	centrosomal protein 70	Cytoplasm	other
-0.217	0.80493	0.0805	CEP76		CEP76	centrosomal protein 76	Cytoplasm	other
0.029	1.02942	0.795	CEP78		CEP78	centrosomal protein 78	Cytoplasm	other
-0.019	0.981179	0.754	CEP83		CEP83	centrosomal protein 83	Extracellular Space	other
-0.044	0.956954	0.446	CEP85		CEP85	centrosomal protein 85	Nucleus	other
-0.116	0.890475	0.218	CEP85L		CEP85L	centrosomal protein 85 like	Cytoplasm	other
0.03	1.03045	0.282	CEP89		CEP89	centrosomal protein 89	Cytoplasm	other
-0.284	0.752767	0.0337	CEP95		CEP95	centrosomal protein 95	Cytoplasm	other
-0.103	0.902127	0.205	CEP97		CEP97	centrosomal protein 97	Cytoplasm	other
-0.168	0.845354	0.0633	CEPT1		CEPT1	choline/ethanolamine phosphotransferase 1	Cytoplasm	enzyme
0.111	1.11739	0.107	CERCAM		CERCAM	cerebral endothelial cell adhesion molecule	Other	other
0.003	1.003	0.981	CERK		CERK	ceramide kinase	Plasma Membrane	kinase
0.102	1.10738	0.351	CERS1		CERS1	ceramide synthase 1	Cytoplasm	enzyme
-0.194	0.823658	0.0845	CERS2		CERS2	ceramide synthase 2	Nucleus	transcription regulator
0.06	1.06184	0.242	CERS4		CERS4	ceramide synthase 4	Cytoplasm	transcription regulator
-0.025	0.97531	0.585	CERS5		CERS5	ceramide synthase 5	Cytoplasm	transcription regulator
0.206	1.22875	0.0337	CERS6		CERS6	ceramide synthase 6	Nucleus	transcription regulator
-0.19	0.826959	0.144	CES1		CES1	carboxylesterase 1	Cytoplasm	enzyme
-0.104	0.901225	0.0664	CES2		CES2	carboxylesterase 2	Cytoplasm	enzyme
0.17	1.1853	0.0678	CES4A		CES4A	carboxylesterase 4A	Extracellular Space	enzyme
0.057	1.05866	0.213	CETN2		CETN2	centrin 2	Nucleus	enzyme
0.071	1.07358	0.315	CETN3		CETN3	centrin 3	Cytoplasm	other
-0.009	0.99104	0.909	CETP		CETP	cholesteryl ester transfer protein	Extracellular Space	enzyme	torcetrapib
0.036	1.03666	0.789	CFAP126		CFAP126	cilia and flagella associated protein 126	Other	other
-0.245	0.782705	0.0331	CFAP157		CFAP157	cilia and flagella associated protein 157	Cytoplasm	other
-0.126	0.881615	0.0897	CFAP20		CFAP20	cilia and flagella associated protein 20	Cytoplasm	other
-0.105	0.900325	0.147	CFAP206		CFAP206	cilia and flagella associated protein 206	Cytoplasm	other
0.017	1.01715	0.73	CFAP36		CFAP36	cilia and flagella associated protein 36	Extracellular Space	other
-0.076	0.926816	0.144	CFAP44		CFAP44	cilia and flagella associated protein 44	Extracellular Space	other
0.187	1.20563	0.0337	CFAP58		CFAP58	cilia and flagella associated protein 58	Extracellular Space	other
-0.061	0.940823	0.602	CFAP58-AS1		CFAP58-DT	CFAP58 divergent transcript	Other	other
0.009	1.00904	0.891	CFAP69		CFAP69	cilia and flagella associated protein 69	Cytoplasm	other
-0.152	0.858988	0.0911	CFAP97		CFAP97	cilia and flagella associated protein 97	Other	other
0.009	1.00904	0.864	CFB		CFB	complement factor B	Extracellular Space	peptidase
-0.12	0.88692	0.132	CFD		CFD	complement factor D	Extracellular Space	peptidase
0.052	1.05338	0.339	CFDP1		CFDP1	craniofacial development protein 1	Extracellular Space	other
0.133	1.14225	0.0337	CFH		CFH	complement factor H	Extracellular Space	other
0.066	1.06823	0.136	CFI		CFI	complement factor I	Extracellular Space	peptidase
-0.162	0.850441	0.038	CFL1		CFL1	cofilin 1	Nucleus	other
0.062	1.06396	0.353	CFL2		CFL2	cofilin 2	Extracellular Space	other
-0.147	0.863294	0.0892	CFLAR		CFLAR	CASP8 and FADD like apoptosis regulator	Cytoplasm	other
-0.009	0.99104	0.892	CGGBP1		CGGBP1	CGG triplet repeat binding protein 1	Nucleus	transcription regulator
0.071	1.07358	0.438	CGNL1		CGNL1	cingulin like 1	Plasma Membrane	other
0.116	1.123	0.177	CGREF1		CGREF1	cell growth regulator with EF-hand domain 1	Extracellular Space	other
-0.268	0.764908	0.0361	CGRRF1		CGRRF1	cell growth regulator with ring finger domain 1	Nucleus	other
-0.088	0.915761	0.429	CH17-340M24.3		CH17-340M24.3	uncharacterized protein BC009467	Other	other
0.49	1.63232	0.0675	CH25H		CH25H	cholesterol 25-hydroxylase	Cytoplasm	enzyme
0.621	1.86079	0.0504	CHAC1		CHAC1	ChaC glutathione specific gamma-glutamylcyclotransferase 1	Cytoplasm	enzyme
-0.324	0.72325	0.0532	CHAC2		CHAC2	ChaC cation transport regulator homolog 2	Cytoplasm	enzyme
-0.157	0.854704	0.132	CHAF1A		CHAF1A	chromatin assembly factor 1 subunit A	Nucleus	other
-0.111	0.894939	0.363	CHAF1B		CHAF1B	chromatin assembly factor 1 subunit B	Nucleus	other
-0.145	0.865022	0.0669	CHAMP1		CHAMP1	chromosome alignment maintaining phosphoprotein 1	Nucleus	other
-0.001	0.999	0.989	CHCHD1		CHCHD1	coiled-coil-helix-coiled-coil-helix domain containing 1	Nucleus	other
0.062	1.06396	0.251	CHCHD10		CHCHD10	coiled-coil-helix-coiled-coil-helix domain containing 10	Cytoplasm	other
-0.095	0.909373	0.202	CHCHD2		CHCHD2	coiled-coil-helix-coiled-coil-helix domain containing 2	Cytoplasm	other
-0.09	0.913931	0.127	CHCHD3		CHCHD3	coiled-coil-helix-coiled-coil-helix domain containing 3	Cytoplasm	transcription regulator
-0.158	0.85385	0.0978	CHCHD4		CHCHD4	coiled-coil-helix-coiled-coil-helix domain containing 4	Cytoplasm	enzyme
0.015	1.01511	0.851	CHCHD5		CHCHD5	coiled-coil-helix-coiled-coil-helix domain containing 5	Other	other
0.04	1.04081	0.636	CHCHD6		CHCHD6	coiled-coil-helix-coiled-coil-helix domain containing 6	Cytoplasm	other
0.105	1.11071	0.0403	CHCHD7		CHCHD7	coiled-coil-helix-coiled-coil-helix domain containing 7	Cytoplasm	other
-0.318	0.727603	0.0383	CHD1		CHD1	chromodomain helicase DNA binding protein 1	Nucleus	enzyme	epirubicin/paclitaxel, epirubicin
0.016	1.01613	0.722	CHD1L		CHD1L	chromodomain helicase DNA binding protein 1 like	Nucleus	enzyme
-0.087	0.916677	0.226	CHD2		CHD2	chromodomain helicase DNA binding protein 2	Nucleus	enzyme
0.013	1.01308	0.834	CHD3		CHD3	chromodomain helicase DNA binding protein 3	Nucleus	enzyme
-0.118	0.888696	0.179	CHD4		CHD4	chromodomain helicase DNA binding protein 4	Nucleus	enzyme
-0.033	0.967539	0.547	CHD6		CHD6	chromodomain helicase DNA binding protein 6	Nucleus	enzyme
-0.109	0.89673	0.097	CHD7		CHD7	chromodomain helicase DNA binding protein 7	Nucleus	enzyme
-0.21	0.810584	0.0553	CHD8		CHD8	chromodomain helicase DNA binding protein 8	Nucleus	enzyme
0.071	1.07358	0.103	CHD9		CHD9	chromodomain helicase DNA binding protein 9	Cytoplasm	other
0.063	1.06503	0.459	CHEK1		CHEK1	checkpoint kinase 1	Nucleus	kinase	PF 00477736, XL844, cdc25C phosphatase (211-221), MK-8776, prexasertib, GDC-0575, GDC-0425, CCT245737, CHK1 inhibitor, UCN-01
0.02	1.0202	0.724	CHEK2		CHEK2	checkpoint kinase 2	Nucleus	kinase	XL844
-0.382	0.682495	0.0337	CHERP		CHERP	calcium homeostasis endoplasmic reticulum protein	Cytoplasm	other
-0.063	0.938943	0.182	CHFR		CHFR	checkpoint with forkhead and ring finger domains	Nucleus	enzyme
0.317	1.373	0.106	CHI3L1		CHI3L1	chitinase 3 like 1	Extracellular Space	enzyme
0.045	1.04603	0.57	CHI3L2		CHI3L2	chitinase 3 like 2	Extracellular Space	enzyme
[truncated: 11,872 more rows]
